# Supplementary material for: 3-Benzyl-5-bromo­pyrazin-2(1H)-one
Source: Acta Crystallogr Sect E Struct Rep Online. 2008 Feb 6;64(Pt 3):o547. doi: 10.1107/S1600536808003073 (PMC2960806; doi:10.1107/S1600536808003073)
Supplement: Supplementary file 1 [file e-64-0o547-sup1.cif]

##############################################################################
###                                                                        ###
###        Electronic paper (Acta Crystallographica Section E)             ###
###                                                                        ###
##############################################################################
#                                                                            #
# This CIF contains the data in a paper accepted for publication in Acta     #
# Crystallographica Section E. It conforms to the requirements of Notes      #
# for Authors for Section E, and has been peer reviewed under the auspices   #
# of the IUCr Commission on Journals.                                        #
#                                                                            #
# Full details of the Crystallographic Information File format               #
# are given in the paper "The Crystallographic Information File (CIF):       #
# a New Standard Archive File for Crystallography" by S. R. Hall, F. H.      #
# Allen and I. D. Brown [Acta Cryst. (1991), A47, 655-685].                  #
#                                                                            #
# The current version of the core CIF dictionary is obtainable from          #
# ftp://ftp.iucr.org/pub/cif_core.dic. The current version number is 2.1.    #
#                                                                            #
# Software is freely available for graphical display of the structure(s) in  #
# this CIF.  For information consult the CIF home page http://www.iucr.org/  #
# cif/home.html                                                              #
#                                                                            #
##############################################################################
                                             
data_I
_audit_creation_method     SHELXL-97
_chemical_name_systematic
;
3-Benzyl-5-bromopyrazin-2(1H)-one
;
_chemical_name_common     ?
_chemical_formula_moiety     'C11 H9 Br N2 O'
_chemical_formula_sum     'C11 H9 Br N2 O'
_chemical_formula_iupac     'C11 H9 Br N2 O'
_chemical_formula_weight     265.11
_chemical_melting_point     428
_symmetry_cell_setting     orthorhombic
_symmetry_space_group_name_H-M     'P c c n'
_symmetry_space_group_name_Hall     '-P 2ab 2ac'
loop_
    _symmetry_equiv_pos_as_xyz
    'x, y, z'
    '-x+1/2, -y+1/2, z'
    'x+1/2, -y, -z+1/2'
    '-x, y+1/2, -z+1/2'
    '-x, -y, -z'
    'x-1/2, y-1/2, -z'
    '-x-1/2, y, z-1/2'
    'x, -y-1/2, z-1/2'
_cell_length_a     12.0408(16)
_cell_length_b     24.273(3)
_cell_length_c     7.0428(10)
_cell_angle_alpha     90.00
_cell_angle_beta     90.00
_cell_angle_gamma     90.00
_cell_volume     2058.4(5)
_cell_formula_units_Z     8
_cell_measurement_reflns_used     862
_cell_measurement_theta_min     3.033
_cell_measurement_theta_max     18.095
_cell_measurement_temperature     100(2)
_exptl_crystal_description     'block'
_exptl_crystal_colour     'pale yellow'
_exptl_crystal_size_max     0.28
_exptl_crystal_size_mid     0.16
_exptl_crystal_size_min     0.14
_exptl_crystal_density_diffrn     1.711
_exptl_crystal_density_meas     ?
_exptl_crystal_density_method     'not measured'
_exptl_crystal_F_000     1056
_exptl_absorpt_coefficient_mu     3.966
_exptl_absorpt_correction_type     'multi-scan'
_exptl_absorpt_process_details     '(SADABS; Sheldrick, 1997)'
_exptl_absorpt_correction_T_min     0.3829
_exptl_absorpt_correction_T_max     0.5764
_exptl_special_details
;
;
_diffrn_ambient_temperature     100(2)
_diffrn_radiation_type     MoK\a
_diffrn_radiation_wavelength     0.71073
_diffrn_radiation_source     'fine-focus sealed tube'
_diffrn_radiation_monochromator     'graphite'
_diffrn_measurement_device_type     'Bruker APEX CCD area-detector'
_diffrn_measurement_method     \w
_diffrn_detector_area_resol_mean     ?
_diffrn_reflns_number     9901
_diffrn_reflns_av_R_equivalents     0.0970
_diffrn_reflns_av_sigmaI/netI     0.0690
_diffrn_reflns_theta_min     1.68
_diffrn_reflns_theta_max     25.03
_diffrn_reflns_theta_full     25.00
_diffrn_measured_fraction_theta_max     0.999
_diffrn_measured_fraction_theta_full     1.000
_diffrn_reflns_limit_h_min     -14
_diffrn_reflns_limit_h_max     14
_diffrn_reflns_limit_k_min     -28
_diffrn_reflns_limit_k_max     28
_diffrn_reflns_limit_l_min     -8
_diffrn_reflns_limit_l_max     6
_diffrn_standards_number     0
_diffrn_standards_interval_count     ?
_diffrn_standards_interval_time     ?
_diffrn_standards_decay_%     ?
_refine_special_details
;
 Refinement of F^2^ against ALL reflections.  The weighted R-factor wR and
 goodness of fit S are based on F^2^, conventional R-factors R are based
 on F, with F set to zero for negative F^2^. The threshold expression of
 F^2^ > 2sigma(F^2^) is used only for calculating R-factors(gt) etc. and is
 not relevant to the choice of reflections for refinement.  R-factors based
 on F^2^ are statistically about twice as large as those based on F, and R-
 factors based on ALL data will be even larger.
;
_reflns_number_total     1825
_reflns_number_gt     1242
_reflns_threshold_expression     I>2\s(I)
_refine_ls_structure_factor_coef     Fsqd
_refine_ls_matrix_type     full
_refine_ls_R_factor_all     0.0869
_refine_ls_R_factor_gt     0.0513
_refine_ls_wR_factor_gt     0.1066
_refine_ls_wR_factor_ref     0.1204
_refine_ls_goodness_of_fit_ref     0.995
_refine_ls_restrained_S_all     0.995
_refine_ls_number_reflns     1825
_refine_ls_number_parameters     136
_refine_ls_number_restraints     0
_refine_ls_hydrogen_treatment     constr
_refine_ls_weighting_scheme     calc
_refine_ls_weighting_details
                 'calc w=1/[\s^2^(Fo^2^)+(0.0603P)^2^] where P=(Fo^2^+2Fc^2^)/3'
_atom_sites_solution_hydrogens     geom
_atom_sites_solution_primary     direct
_atom_sites_solution_secondary     difmap
_refine_ls_shift/su_max     0.001
_refine_ls_shift/su_mean     0.000
_refine_diff_density_max     0.708
_refine_diff_density_min     -0.551
_refine_ls_extinction_method     none
_refine_ls_extinction_coef     ?
loop_
    _atom_type_symbol
    _atom_type_description
    _atom_type_scat_dispersion_real
    _atom_type_scat_dispersion_imag
    _atom_type_scat_source
    'C' 'C' 0.0033 0.0016
                         'International Tables Vol C Tables 4.2.6.8 and 6.1.1.4'
    'H' 'H' 0.0000 0.0000
                         'International Tables Vol C Tables 4.2.6.8 and 6.1.1.4'
    'N' 'N' 0.0061 0.0033
                         'International Tables Vol C Tables 4.2.6.8 and 6.1.1.4'
    'O' 'O' 0.0106 0.0060
                         'International Tables Vol C Tables 4.2.6.8 and 6.1.1.4'
    'Br' 'Br' -0.2901 2.4595
                         'International Tables Vol C Tables 4.2.6.8 and 6.1.1.4'
_computing_data_collection     'SMART (Bruker, 2001)'
_computing_cell_refinement     'SAINT (Bruker, 2002)'
_computing_data_reduction     'SAINT (Bruker, 2002)'
_computing_structure_solution     'SHELXS97 (Sheldrick, 2008)'
_computing_structure_refinement     'SHELXL97 (Sheldrick, 2008)'
_computing_molecular_graphics
                                'X-SEED (Barbour, 2001; Atwood & Barbour, 2003)'
_computing_publication_material
                                'X-SEED (Barbour, 2001; Atwood & Barbour, 2003)'
loop_
    _atom_site_type_symbol
    _atom_site_label
    _atom_site_fract_x
    _atom_site_fract_y
    _atom_site_fract_z
    _atom_site_U_iso_or_equiv
    _atom_site_adp_type
    _atom_site_calc_flag
    _atom_site_refinement_flags
    _atom_site_occupancy
    _atom_site_disorder_assembly
    _atom_site_disorder_group
    C C1 0.7911(5) 0.5858(2) 0.1629(8) 0.0200(13) Uani d . 1 . .
    C C2 0.8466(4) 0.6322(2) 0.1986(9) 0.0224(13) Uani d . 1 . .
    H H2 0.9253 0.6335 0.1908 0.027 Uiso calc R 1 . .
    N N3 0.7866(3) 0.67783(18) 0.2467(6) 0.0203(11) Uani d . 1 . .
    H H3 0.8225 0.7086 0.2708 0.024 Uiso calc R 1 . .
    C C4 0.6734(5) 0.6778(2) 0.2591(8) 0.0210(13) Uani d . 1 . .
    C C5 0.6231(4) 0.6248(2) 0.2201(7) 0.0210(12) Uani d . 1 . .
    N N6 0.6796(4) 0.58141(18) 0.1693(7) 0.0224(11) Uani d . 1 . .
    Br Br7 0.86975(5) 0.52084(2) 0.10346(9) 0.0303(2) Uani d . 1 . .
    O O8 0.6208(3) 0.71960(14) 0.3066(6) 0.0260(9) Uani d . 1 . .
    C C9 0.4979(4) 0.6209(2) 0.2288(8) 0.0248(14) Uani d . 1 . .
    H H9A 0.4697 0.6479 0.3223 0.030 Uiso calc R 1 . .
    H H9B 0.4768 0.5836 0.2734 0.030 Uiso calc R 1 . .
    C C10 0.4439(4) 0.6316(2) 0.0387(8) 0.0207(13) Uani d . 1 . .
    C C11 0.4358(4) 0.6843(2) -0.0314(8) 0.0217(13) Uani d . 1 . .
    H H11 0.4676 0.7141 0.0374 0.026 Uiso calc R 1 . .
    C C12 0.3819(4) 0.6943(2) -0.2013(9) 0.0299(14) Uani d . 1 . .
    H H12 0.3773 0.7309 -0.2487 0.036 Uiso calc R 1 . .
    C C13 0.3350(5) 0.6521(3) -0.3016(10) 0.0344(16) Uani d . 1 . .
    H H13 0.2966 0.6594 -0.4168 0.041 Uiso calc R 1 . .
    C C14 0.3437(4) 0.5990(3) -0.2346(9) 0.0314(16) Uani d . 1 . .
    H H14 0.3126 0.5694 -0.3052 0.038 Uiso calc R 1 . .
    C C15 0.3968(4) 0.5887(2) -0.0673(9) 0.0268(15) Uani d . 1 . .
    H H15 0.4020 0.5519 -0.0220 0.032 Uiso calc R 1 . .
loop_
    _atom_site_aniso_label
    _atom_site_aniso_U_11
    _atom_site_aniso_U_22
    _atom_site_aniso_U_33
    _atom_site_aniso_U_12
    _atom_site_aniso_U_13
    _atom_site_aniso_U_23
    C1 0.027(3) 0.017(3) 0.015(3) 0.004(2) -0.002(2) -0.002(2)
    C2 0.021(3) 0.024(3) 0.022(3) 0.003(3) -0.002(3) 0.001(3)
    N3 0.016(2) 0.016(2) 0.028(3) -0.001(2) -0.003(2) 0.004(2)
    C4 0.023(3) 0.022(3) 0.018(3) -0.004(3) -0.002(2) 0.004(3)
    C5 0.021(3) 0.031(3) 0.011(3) 0.001(3) -0.001(3) 0.008(2)
    N6 0.025(3) 0.021(3) 0.021(3) -0.004(2) -0.003(2) 0.004(2)
    Br7 0.0358(4) 0.0211(3) 0.0341(4) 0.0062(3) 0.0004(3) -0.0002(3)
    O8 0.022(2) 0.024(2) 0.033(2) -0.0024(18) 0.0019(19) -0.0004(19)
    C9 0.022(3) 0.031(3) 0.021(3) -0.003(3) 0.000(3) 0.007(3)
    C10 0.013(3) 0.026(3) 0.023(3) -0.001(2) 0.011(2) -0.003(3)
    C11 0.013(3) 0.025(3) 0.027(3) -0.002(2) 0.012(3) -0.003(3)
    C12 0.017(3) 0.036(3) 0.037(4) 0.004(3) 0.001(3) 0.009(3)
    C13 0.016(3) 0.069(5) 0.018(3) -0.006(3) -0.002(3) 0.006(4)
    C14 0.014(3) 0.043(4) 0.037(4) -0.004(3) 0.006(3) -0.007(3)
    C15 0.019(3) 0.024(3) 0.037(4) 0.004(3) 0.009(3) -0.002(3)
_geom_special_details
;
 All esds (except the esd in the dihedral angle between two l.s. planes)
 are estimated using the full covariance matrix.  The cell esds are taken
 into account individually in the estimation of esds in distances, angles
 and torsion angles; correlations between esds in cell parameters are only
 used when they are defined by crystal symmetry.  An approximate (isotropic)
 treatment of cell esds is used for estimating esds involving l.s. planes.
;
loop_
    _geom_bond_atom_site_label_1
    _geom_bond_atom_site_label_2
    _geom_bond_site_symmetry_2
    _geom_bond_distance
    _geom_bond_publ_flag
    C1 C2 . 1.334(7) ?
    C1 N6 . 1.347(7) ?
    C1 Br7 . 1.886(5) ?
    C2 N3 . 1.365(6) ?
    C2 H2 . 0.9500 ?
    N3 C4 . 1.366(6) ?
    N3 H3 . 0.8800 ?
    C4 O8 . 1.243(6) ?
    C4 C5 . 1.447(8) ?
    C5 N6 . 1.305(7) ?
    C5 C9 . 1.512(7) ?
    C9 C10 . 1.512(8) ?
    C9 H9A . 0.9900 ?
    C9 H9B . 0.9900 ?
    C10 C11 . 1.375(7) ?
    C10 C15 . 1.401(8) ?
    C11 C12 . 1.383(8) ?
    C11 H11 . 0.9500 ?
    C12 C13 . 1.366(8) ?
    C12 H12 . 0.9500 ?
    C13 C14 . 1.378(9) ?
    C13 H13 . 0.9500 ?
    C14 C15 . 1.364(9) ?
    C14 H14 . 0.9500 ?
    C15 H15 . 0.9500 ?
loop_
    _geom_angle_atom_site_label_1
    _geom_angle_atom_site_label_2
    _geom_angle_atom_site_label_3
    _geom_angle_site_symmetry_1
    _geom_angle_site_symmetry_3
    _geom_angle
    _geom_angle_publ_flag
    C2 C1 N6 . . 124.0(5) ?
    C2 C1 Br7 . . 119.7(4) ?
    N6 C1 Br7 . . 116.2(4) ?
    C1 C2 N3 . . 117.8(5) ?
    C1 C2 H2 . . 121.1 ?
    N3 C2 H2 . . 121.1 ?
    C2 N3 C4 . . 122.9(5) ?
    C2 N3 H3 . . 118.6 ?
    C4 N3 H3 . . 118.6 ?
    O8 C4 N3 . . 121.7(5) ?
    O8 C4 C5 . . 124.3(5) ?
    N3 C4 C5 . . 114.0(5) ?
    N6 C5 C4 . . 123.4(5) ?
    N6 C5 C9 . . 118.7(5) ?
    C4 C5 C9 . . 117.8(5) ?
    C5 N6 C1 . . 117.7(5) ?
    C5 C9 C10 . . 112.5(4) ?
    C5 C9 H9A . . 109.1 ?
    C10 C9 H9A . . 109.1 ?
    C5 C9 H9B . . 109.1 ?
    C10 C9 H9B . . 109.1 ?
    H9A C9 H9B . . 107.8 ?
    C11 C10 C15 . . 118.2(6) ?
    C11 C10 C9 . . 120.5(5) ?
    C15 C10 C9 . . 121.2(5) ?
    C10 C11 C12 . . 120.5(6) ?
    C10 C11 H11 . . 119.8 ?
    C12 C11 H11 . . 119.8 ?
    C13 C12 C11 . . 120.7(6) ?
    C13 C12 H12 . . 119.7 ?
    C11 C12 H12 . . 119.7 ?
    C12 C13 C14 . . 119.5(6) ?
    C12 C13 H13 . . 120.2 ?
    C14 C13 H13 . . 120.2 ?
    C15 C14 C13 . . 120.2(6) ?
    C15 C14 H14 . . 119.9 ?
    C13 C14 H14 . . 119.9 ?
    C14 C15 C10 . . 120.9(6) ?
    C14 C15 H15 . . 119.6 ?
    C10 C15 H15 . . 119.6 ?
loop_
    _geom_torsion_atom_site_label_1
    _geom_torsion_atom_site_label_2
    _geom_torsion_atom_site_label_3
    _geom_torsion_atom_site_label_4
    _geom_torsion_site_symmetry_1
    _geom_torsion_site_symmetry_2
    _geom_torsion_site_symmetry_3
    _geom_torsion_site_symmetry_4
    _geom_torsion
    _geom_torsion_publ_flag
    N6 C1 C2 N3 . . . . 0.8(9) ?
    Br7 C1 C2 N3 . . . . -178.0(4) ?
    C1 C2 N3 C4 . . . . -0.2(8) ?
    C2 N3 C4 O8 . . . . 178.7(5) ?
    C2 N3 C4 C5 . . . . 1.1(7) ?
    O8 C4 C5 N6 . . . . 179.6(5) ?
    N3 C4 C5 N6 . . . . -2.9(8) ?
    O8 C4 C5 C9 . . . . 3.0(8) ?
    N3 C4 C5 C9 . . . . -179.5(5) ?
    C4 C5 N6 C1 . . . . 3.6(8) ?
    C9 C5 N6 C1 . . . . -179.8(5) ?
    C2 C1 N6 C5 . . . . -2.5(9) ?
    Br7 C1 N6 C5 . . . . 176.4(4) ?
    N6 C5 C9 C10 . . . . -85.6(6) ?
    C4 C5 C9 C10 . . . . 91.2(6) ?
    C5 C9 C10 C11 . . . . -75.6(6) ?
    C5 C9 C10 C15 . . . . 107.0(6) ?
    C15 C10 C11 C12 . . . . 0.5(8) ?
    C9 C10 C11 C12 . . . . -177.0(5) ?
    C10 C11 C12 C13 . . . . 0.5(8) ?
    C11 C12 C13 C14 . . . . -1.4(9) ?
    C12 C13 C14 C15 . . . . 1.3(9) ?
    C13 C14 C15 C10 . . . . -0.4(8) ?
    C11 C10 C15 C14 . . . . -0.5(8) ?
    C9 C10 C15 C14 . . . . 177.0(5) ?
loop_
    _geom_hbond_atom_site_label_D
    _geom_hbond_atom_site_label_H
    _geom_hbond_atom_site_label_A
    _geom_hbond_site_symmetry_A
    _geom_hbond_distance_DH
    _geom_hbond_distance_HA
    _geom_hbond_distance_DA
    _geom_hbond_angle_DHA
    N3 H3 O8 2_665 0.88 1.88 2.760(5) 171
data_global
_journal_data_validation_number     ?
_journal_date_recd_electronic     2007-12-11
_journal_date_accepted     2008-01-28
_journal_name_full     'Acta Crystallographica, Section E'
_journal_year     2008
_journal_volume     64
_journal_issue      3
_journal_page_first     o547
_journal_page_last     o547
_journal_paper_category     QO
_journal_coeditor_code     KP2155
_publ_contact_author_name     'Liliana Dobrza\'nska'
_publ_contact_author_address
;
 Department of Chemistry,
 University of Stellenbosch,
 Private Bag X1, Matieland 7602,
 South Africa
;
_publ_contact_author_email     lianger@sun.ac.za
_publ_contact_author_fax     '+27 21 808 3849'
_publ_contact_author_phone     '+27 21 808 3324'
_publ_section_title
;
3-Benzyl-5-bromopyrazin-2(1<i>H</i>)-one
;
loop_
    _publ_author_name
    _publ_author_address
    'Alen, Jo'
;
 Molecular Design & Synthesis,
 Department of Chemistry,
 Katholieke Universiteit Leuven,
 Celestijnenlaan 200F
 B-3001 Leuven
 Belgium
;
    'Dobrza\'nska, Liliana'
;
 Department of Chemistry,
 University of Stellenbosch,
 Private Bag X1, Matieland,
 South Africa
;
