# Supplementary material for: 3-Benzyl-5-bromo­pyrazin-2(1H)-one
Source: Acta Crystallogr Sect E Struct Rep Online. 2008 Feb 6;64(Pt 3):o547. doi: 10.1107/S1600536808003073 (PMC2960806; doi:10.1107/S1600536808003073)
Supplement: Supplementary file 2 [file e-64-0o547-Isup2.hkl]

# 
# h,k,l, Fc-squared, Fo-squared, sigma(Fo-squared) and status flag 
# 
data_I
_shelx_title ' ok in Pccn' 
_shelx_refln_list_code          4 
_shelx_F_calc_maximum      353.96 
_exptl_crystal_F_000      1056.00 
_reflns_d_resolution_high  0.8400 
 
loop_ 
 _symmetry_equiv_pos_as_xyz 
 'x, y, z' 
 '-x+1/2, -y+1/2, z' 
 'x+1/2, -y, -z+1/2' 
 '-x, y+1/2, -z+1/2' 
 '-x, -y, -z' 
 'x-1/2, y-1/2, -z' 
 '-x-1/2, y, z-1/2' 
 'x, -y-1/2, z-1/2' 
 
_cell_length_a    12.0408 
_cell_length_b    24.2730 
_cell_length_c     7.0428 
_cell_angle_alpha  90.000 
_cell_angle_beta   90.000 
_cell_angle_gamma  90.000 
 
_shelx_F_squared_multiplier     1.000 
 
loop_ 
 _refln_index_h 
 _refln_index_k 
 _refln_index_l 
 _refln_F_squared_calc 
 _refln_F_squared_meas 
 _refln_F_squared_sigma 
 _refln_observed_status 
   2   0   0     5243.21     5706.96    186.03 o 
   4   0   0   125286.77   134871.05   2782.17 o 
   6   0   0    10382.01    10483.80    397.97 o 
   8   0   0    15372.94    14114.25    530.05 o 
  10   0   0      639.58      695.37    181.25 o 
  12   0   0     5493.01     6735.99    959.63 o 
  14   0   0      734.81      951.39    277.94 o 
   1   1   0    12623.31    14078.02    221.31 o 
   3   1   0     6623.15     7154.58    146.05 o 
   5   1   0     7100.50     7794.22    219.87 o 
   7   1   0      426.47      318.96     89.90 o 
   9   1   0       84.42      -14.82     83.20 o 
  11   1   0     1414.32     1215.51    158.72 o 
  13   1   0      154.58      149.93    140.41 o 
   0   2   0    16864.03    16675.85    559.84 o 
   2   2   0      654.15      700.00     38.32 o 
   4   2   0    23009.22    21431.72    351.82 o 
   6   2   0     2089.71     2281.45    179.25 o 
   8   2   0    11315.12    10740.19    327.27 o 
  10   2   0      694.04      606.86    127.11 o 
  12   2   0     2194.10     2840.26    238.29 o 
  14   2   0      389.58      384.65    332.62 o 
   1   3   0     6831.41     7546.02    128.82 o 
   3   3   0      105.43      224.53     36.29 o 
   5   3   0     3249.79     3624.12    129.61 o 
   7   3   0      102.85       45.85     74.04 o 
   9   3   0      505.35      353.91    107.08 o 
  11   3   0      428.26      558.77    152.35 o 
  13   3   0      868.29      692.49    169.75 o 
   0   4   0     4200.66     4549.86    149.31 o 
   2   4   0       53.69       90.44     29.24 o 
   4   4   0    28790.01    28978.93    410.88 o 
   6   4   0     1135.62     1490.69    101.41 o 
   8   4   0    17060.49    14436.06    574.78 o 
  10   4   0      241.50      205.08    107.63 o 
  12   4   0     5836.25     5155.97    339.74 o 
  14   4   0       66.43     -167.24    230.07 o 
   1   5   0    12823.01    14509.96    211.37 o 
   3   5   0    12449.93    12563.11    208.12 o 
   5   5   0     4150.58     4080.75    121.56 o 
   7   5   0      624.49      600.05     76.59 o 
   9   5   0     2803.10     2515.92    238.75 o 
  11   5   0      147.94      228.40    122.08 o 
  13   5   0     1303.62     1209.19    221.47 o 
   0   6   0    25532.23    26539.05    621.20 o 
   2   6   0       58.33       39.23     36.16 o 
   4   6   0    11992.78    11833.20    259.03 o 
   6   6   0      309.28      352.33     50.59 o 
   8   6   0     3681.64     3662.85    212.69 o 
  10   6   0     2445.64     2093.72    191.42 o 
  12   6   0     1840.17     1959.15    309.91 o 
  14   6   0      825.01      893.01    221.45 o 
   1   7   0    17555.36    17542.10    328.19 o 
   3   7   0     3263.46     3073.40    113.84 o 
   5   7   0    10311.93     9427.04    196.34 o 
   7   7   0     1726.62     1883.94    128.12 o 
   9   7   0     4542.91     3796.82    228.78 o 
  11   7   0      624.43      895.19    206.26 o 
  13   7   0      907.37      768.39    342.48 o 
   0   8   0     5601.98     5907.40    226.83 o 
   2   8   0     5364.37     5889.79    144.37 o 
   4   8   0     9486.32     9916.19    218.29 o 
   6   8   0     1869.38     1952.96    112.15 o 
   8   8   0     9067.74     8130.82    246.83 o 
  10   8   0     1997.34     1747.50    204.92 o 
  12   8   0      304.41      521.90    202.47 o 
   1   9   0    11865.77    11662.95    222.46 o 
   3   9   0    44452.43    45937.75    680.05 o 
   5   9   0    20970.55    21099.39    386.10 o 
   7   9   0    16715.32    17417.44    406.88 o 
   9   9   0    12704.88    11421.26    411.45 o 
  11   9   0      968.57      695.13    180.49 o 
  13   9   0     2167.57     2495.75    283.71 o 
   0  10   0    20271.27    19622.03    737.26 o 
   2  10   0      214.90      279.65     44.63 o 
   4  10   0     5081.67     4658.05    170.16 o 
   6  10   0       69.11       86.01     57.82 o 
   8  10   0     1708.88     1465.17    205.86 o 
  10  10   0       51.92      156.50    160.76 o 
  12  10   0      517.76      267.00    175.41 o 
   1  11   0    17690.22    16943.01    449.21 o 
   3  11   0    17291.09    16924.11    320.21 o 
   5  11   0    20908.26    19700.72    376.75 o 
   7  11   0     7215.75     7583.71    265.83 o 
   9  11   0    10133.11     9726.70    475.15 o 
  11  11   0      971.98      724.89    181.07 o 
  13  11   0     2096.48     2105.55    534.49 o 
   0  12   0      100.74      134.08     60.44 o 
   2  12   0     8113.99     8740.21    185.85 o 
   4  12   0      830.24      878.03     86.68 o 
   6  12   0      319.15      339.24     82.95 o 
   8  12   0     3098.76     2807.76    195.79 o 
  10  12   0      140.26      299.64    154.22 o 
  12  12   0      166.01      346.86    187.45 o 
   1  13   0    15873.29    15894.37    340.83 o 
   3  13   0     1406.80     1251.96    146.79 o 
   5  13   0     4731.59     4448.13    182.99 o 
   7  13   0      449.44      564.40    103.40 o 
   9  13   0     2736.87     2535.95    200.23 o 
  11  13   0     1216.55      859.50    199.87 o 
   0  14   0     1147.33     1237.31     91.42 o 
   2  14   0       54.07       36.34     45.60 o 
   4  14   0       67.19       69.77     57.85 o 
   6  14   0       34.15       10.16     80.21 o 
   8  14   0      202.04      191.96    105.59 o 
  10  14   0       39.78       -0.41    143.99 o 
  12  14   0       84.99      115.54    341.36 o 
   1  15   0    12546.69    11991.78    260.33 o 
   3  15   0    10482.50    10105.34    248.67 o 
   5  15   0     8116.50     7644.83    234.80 o 
   7  15   0     2525.60     2868.52    194.12 o 
   9  15   0     4536.44     4630.78    265.45 o 
  11  15   0      559.17      606.21    285.87 o 
   0  16   0     3634.96     3311.15    254.64 o 
   2  16   0      859.10      999.75     95.55 o 
   4  16   0     8030.91     7912.06    398.83 o 
   6  16   0       72.44       74.09     74.89 o 
   8  16   0     2849.16     2954.01    212.84 o 
  10  16   0       46.16     -142.12    186.19 o 
   1  17   0    10533.07     9901.26    471.07 o 
   3  17   0      768.92      971.59    115.66 o 
   5  17   0    12928.46    12980.79    353.98 o 
   7  17   0      145.33      229.72    117.53 o 
   9  17   0     3357.19     3449.12    299.39 o 
  11  17   0        4.65      221.24    235.43 o 
   0  18   0    18112.38    14887.97    998.79 o 
   2  18   0      114.41      157.17     66.71 o 
   4  18   0     8873.97     8536.49    292.19 o 
   6  18   0       17.75      149.71     97.49 o 
   8  18   0     1590.11     1730.52    283.07 o 
  10  18   0      155.46      736.71    389.68 o 
   1  19   0     9980.67     9364.54    432.95 o 
   3  19   0     5764.28     6512.19    313.87 o 
   5  19   0     6871.37     7156.72    292.87 o 
   7  19   0     2014.69     1819.39    375.87 o 
   9  19   0     2571.18     2261.30    311.37 o 
   0  20   0    29168.85    26741.48   1249.06 o 
   2  20   0      134.15      107.28     76.65 o 
   4  20   0     8134.69     8143.60    314.36 o 
   6  20   0      370.18      584.47    188.13 o 
   8  20   0     3830.49     4490.62    948.29 o 
  10  20   0        9.46      199.01    335.14 o 
   1  21   0      930.71      839.15    190.50 o 
   3  21   0     2263.99     2398.56    188.35 o 
   5  21   0      139.76      285.45    136.89 o 
   7  21   0      477.70      468.86    201.97 o 
   9  21   0      780.36      913.37    306.23 o 
   0  22   0     1736.10     2029.73    244.29 o 
   2  22   0       65.70       79.50     81.43 o 
   4  22   0     5901.56     5931.39    363.11 o 
   6  22   0      420.75      296.14    185.79 o 
   8  22   0     6961.73     7286.82    526.21 o 
   1  23   0        4.08       67.51     82.69 o 
   3  23   0      155.10      -56.29    116.77 o 
   5  23   0      183.79      242.42    159.13 o 
   7  23   0        0.37        7.04    183.44 o 
   0  24   0     5062.85     5112.23    384.20 o 
   2  24   0        0.97      151.63    124.59 o 
   4  24   0     8125.40     7658.93    578.44 o 
   6  24   0       29.12      320.57    199.72 o 
   1  25   0      337.53      435.49    141.92 o 
   3  25   0      393.99      256.31    149.07 o 
   5  25   0      208.50      248.26    170.37 o 
   7  25   0      414.35      666.39    440.93 o 
   0  26   0     9387.25     9017.50    959.09 o 
   2  26   0      173.29      135.79    138.87 o 
   4  26   0     6327.86     5623.00    430.86 o 
   6  26   0      226.53      -85.91    189.26 o 
   1  27   0      773.00      514.78    210.84 o 
   3  27   0      728.13      915.14    191.56 o 
   5  27   0      498.30      343.64    174.04 o 
   0  28   0     5385.04     5995.08    830.06 o 
   2  28   0       25.60       24.89    198.88 o 
   1   1   1     4438.51     4138.96     74.93 o 
   2   1   1     2156.70     2049.33     63.08 o 
   3   1   1    22991.93    23048.59    273.26 o 
   4   1   1      239.14      260.91     50.48 o 
   5   1   1     2581.23     2430.22     84.11 o 
   6   1   1     2041.49     1605.30     95.99 o 
   7   1   1    12346.53    11884.08    213.32 o 
   8   1   1       27.34       61.02     58.57 o 
   9   1   1     2302.77     2262.79    128.92 o 
  10   1   1     5298.21     4832.38    200.49 o 
  11   1   1     4154.02     3677.04    189.91 o 
  12   1   1      900.31      789.54    130.22 o 
  13   1   1      114.67      249.62    121.66 o 
  14   1   1      806.93      759.96    160.59 o 
   1   2   1      291.17      280.54     32.79 o 
   2   2   1    17358.07    18760.57    224.16 o 
   3   2   1    18701.03    20143.34    268.21 o 
   4   2   1     4470.26     5268.89    102.57 o 
   5   2   1      149.75      140.58     34.16 o 
   6   2   1      570.86      613.02     50.63 o 
   7   2   1       84.30      221.29     49.15 o 
   8   2   1       90.98       97.69     65.29 o 
   9   2   1        4.47       33.47     65.36 o 
  10   2   1      416.95      487.84     94.12 o 
  11   2   1     1059.63      858.02    111.68 o 
  12   2   1      332.16      284.84    108.44 o 
  13   2   1      297.28      308.73    127.81 o 
  14   2   1      430.64      393.26    140.55 o 
   1   3   1    32380.71    33908.02    516.87 o 
   2   3   1    53388.41    58739.98    618.79 o 
   3   3   1     6328.25     6193.57    110.73 o 
   4   3   1      482.24      528.32     43.19 o 
   5   3   1     9691.76     9202.38    153.05 o 
   6   3   1    25631.47    25431.40    324.03 o 
   7   3   1     4012.92     3621.04    107.26 o 
   8   3   1     1546.22     1574.09    130.74 o 
   9   3   1      620.98      572.18     91.64 o 
  10   3   1     1994.90     2106.69    142.41 o 
  11   3   1     4235.60     4054.62    218.28 o 
  12   3   1        4.37      -14.35     90.89 o 
  13   3   1      222.78      125.44    118.89 o 
  14   3   1      874.44      904.58    159.10 o 
   1   4   1     1793.69     2038.84     60.10 o 
   2   4   1     4570.33     4268.67     74.12 o 
   3   4   1     2053.43     2162.32     58.92 o 
   4   4   1      959.42     1057.84     65.66 o 
   5   4   1     3618.46     3991.44    102.91 o 
   6   4   1     5681.58     5307.71    126.28 o 
   7   4   1     2871.48     2737.80    101.30 o 
   8   4   1       14.44        6.93     63.69 o 
   9   4   1      169.77      170.15     76.50 o 
  10   4   1     2214.15     2043.39    142.63 o 
  11   4   1      488.02      512.22    101.58 o 
  12   4   1        8.68      134.33     95.67 o 
  13   4   1       62.79       13.88    112.77 o 
  14   4   1       31.29       65.27    127.92 o 
   1   5   1    14928.12    15563.58    175.64 o 
   2   5   1     7159.06     6822.32    101.02 o 
   3   5   1    15982.81    15948.72    185.43 o 
   4   5   1     2378.59     2652.45     83.04 o 
   5   5   1     6359.48     6256.99    132.18 o 
   6   5   1     2562.86     2565.40     95.04 o 
   7   5   1     8449.91     8306.53    169.45 o 
   8   5   1      357.01      337.08     75.30 o 
   9   5   1     1524.97     1565.00    148.99 o 
  10   5   1      931.46      861.53    108.78 o 
  11   5   1     1472.74     1487.43    137.91 o 
  12   5   1      337.28      347.75    102.54 o 
  13   5   1      417.20      404.16    126.03 o 
  14   5   1       71.94      222.06    136.73 o 
   1   6   1     7304.60     7426.43    102.58 o 
   2   6   1    19544.96    20398.46    229.97 o 
   3   6   1      101.60      240.75     39.87 o 
   4   6   1      141.34      179.74     37.17 o 
   5   6   1     1205.63     1310.51     57.59 o 
   6   6   1    11379.02    10608.99    194.06 o 
   7   6   1     1086.41     1158.21     95.36 o 
   8   6   1       72.43      118.03     67.84 o 
   9   6   1     4160.53     4172.52    192.46 o 
  10   6   1     3464.30     3240.22    171.73 o 
  11   6   1      931.09      699.18    112.11 o 
  12   6   1       49.42        5.11     92.74 o 
  13   6   1      445.62      510.22    127.14 o 
   1   7   1     7116.72     7373.96    132.13 o 
   2   7   1    25290.33    27566.17    299.56 o 
   3   7   1    10918.54    10898.30    146.23 o 
   4   7   1        7.89        9.40     28.49 o 
   5   7   1     2139.10     2287.64     92.68 o 
   6   7   1     8169.32     8098.33    136.93 o 
   7   7   1     4689.02     4548.04    174.18 o 
   8   7   1      529.91      514.31     80.87 o 
   9   7   1      328.00      424.18     87.29 o 
  10   7   1     1317.78     1365.11    144.77 o 
  11   7   1      375.34      618.69    127.90 o 
  12   7   1       45.79        2.37     96.61 o 
  13   7   1       15.15       43.01    107.08 o 
   1   8   1    10141.92    10754.85    157.38 o 
   2   8   1    11580.73    11189.50    152.98 o 
   3   8   1     9184.18     9125.42    132.61 o 
   4   8   1      175.60      173.32     33.04 o 
   5   8   1     2468.58     2322.28     79.80 o 
   6   8   1     6644.43     6273.63    125.30 o 
   7   8   1     5103.62     5111.78    160.91 o 
   8   8   1     1220.85     1311.32     98.13 o 
   9   8   1      945.58      884.09    106.06 o 
  10   8   1     1941.79     1963.04    140.78 o 
  11   8   1     1215.70     1077.27    125.92 o 
  12   8   1      664.26      522.43    125.98 o 
  13   8   1      213.07      265.56    130.62 o 
   1   9   1     1609.79     1508.27     69.02 o 
   2   9   1       76.57       90.79     22.87 o 
   3   9   1     2672.79     2966.34     90.96 o 
   4   9   1      419.47      501.22     59.72 o 
   5   9   1     1311.41     1540.91     79.59 o 
   6   9   1       14.22       19.76     34.04 o 
   7   9   1     1159.63     1247.11     95.84 o 
   8   9   1     1377.71     1506.41    118.20 o 
   9   9   1      121.55      124.12     78.37 o 
  10   9   1      487.36      363.44     93.94 o 
  11   9   1      669.61      785.52    118.80 o 
  12   9   1       27.41       72.99    111.85 o 
  13   9   1        4.91      100.75    122.72 o 
   1  10   1      504.19      375.03     54.68 o 
   2  10   1    22743.40    22083.94    252.33 o 
   3  10   1     8170.42     8303.77    129.17 o 
   4  10   1      665.32      739.70     49.91 o 
   5  10   1     1225.20     1183.39     80.43 o 
   6  10   1    10379.89     9867.65    164.11 o 
   7  10   1     5027.42     5184.60    140.95 o 
   8  10   1     1669.03     1465.55     97.50 o 
   9  10   1     1846.59     1744.58    128.67 o 
  10  10   1     3564.76     3365.18    176.12 o 
  11  10   1      250.80      383.86    140.36 o 
  12  10   1      380.14      478.77    127.04 o 
  13  10   1        3.21      161.39    143.58 o 
   1  11   1      278.83      257.47     50.68 o 
   2  11   1       75.24      103.69     28.75 o 
   3  11   1      113.88      151.42     35.61 o 
   4  11   1        0.31       15.77     30.62 o 
   5  11   1      479.62      619.75     53.04 o 
   6  11   1        4.72       60.00     38.90 o 
   7  11   1       20.27      101.47     46.87 o 
   8  11   1     1703.54     1851.32    132.23 o 
   9  11   1        8.54      100.28     80.50 o 
  10  11   1     2250.02     2364.51    174.05 o 
  11  11   1      354.37      331.14    164.13 o 
  12  11   1       41.27      115.57    150.60 o 
  13  11   1        1.85       89.01    149.78 o 
   1  12   1     9654.93     9283.17    190.04 o 
   2  12   1    23048.60    22381.15    262.91 o 
   3  12   1     9029.90     8680.79    149.01 o 
   4  12   1      200.22      278.32     44.82 o 
   5  12   1     5284.64     5709.87    138.03 o 
   6  12   1     9064.30     8555.71    166.18 o 
   7  12   1     2280.75     2158.91    106.51 o 
   8  12   1      314.82      348.92     65.14 o 
   9  12   1     3216.91     3390.06    173.89 o 
  10  12   1     2730.35     2979.81    190.23 o 
  11  12   1     3224.85     3219.02    233.41 o 
  12  12   1      359.69      147.42    142.77 o 
   1  13   1       96.32      164.68     51.07 o 
   2  13   1      700.45      696.73     48.65 o 
   3  13   1      227.84      183.66     48.80 o 
   4  13   1      379.79      461.73     51.20 o 
   5  13   1       85.18      117.06     42.75 o 
   6  13   1       10.45        1.96     42.94 o 
   7  13   1      212.41      277.91     66.85 o 
   8  13   1       29.44       83.70     73.25 o 
   9  13   1      158.01      321.28     97.92 o 
  10  13   1       39.36      100.60    115.87 o 
  11  13   1       60.48      196.09    133.69 o 
  12  13   1       38.45     -159.13    159.13 o 
   1  14   1     5665.78     5579.11    170.50 o 
   2  14   1    12893.78    12152.42    179.47 o 
   3  14   1     3088.20     3155.01    102.49 o 
   4  14   1      594.54      820.89     62.60 o 
   5  14   1      667.76      798.53     64.82 o 
   6  14   1    11847.04    11292.99    211.16 o 
   7  14   1     3056.96     3029.99    153.72 o 
   8  14   1       12.43      -37.98     90.03 o 
   9  14   1     1263.97     1316.27    139.07 o 
  10  14   1     4977.63     5277.83    280.36 o 
  11  14   1     1238.83     1282.52    175.22 o 
  12  14   1       22.17      103.07    142.35 o 
   1  15   1     2244.01     2179.35    111.64 o 
   2  15   1      280.82      297.46     41.15 o 
   3  15   1      673.30      629.58     55.72 o 
   4  15   1       55.79      191.22     46.95 o 
   5  15   1      664.43      899.47     78.12 o 
   6  15   1      497.61      470.82     67.42 o 
   7  15   1      172.36      147.50     68.56 o 
   8  15   1      949.85     1040.29    154.53 o 
   9  15   1      144.87       76.19     93.73 o 
  10  15   1     1475.96     1198.84    169.48 o 
  11  15   1      483.40      562.21    150.89 o 
  12  15   1       72.30      222.92    154.24 o 
   1  16   1     4117.08     4256.73    172.22 o 
   2  16   1    11045.91    11002.18    261.85 o 
   3  16   1     3797.66     3912.77    129.34 o 
   4  16   1       23.55       31.92     49.64 o 
   5  16   1     2212.62     2478.43    125.62 o 
   6  16   1     5960.41     5824.96    196.09 o 
   7  16   1     4157.44     3846.63    176.36 o 
   8  16   1      188.30      172.19     83.73 o 
   9  16   1      485.69      518.98    114.19 o 
  10  16   1     2824.44     3200.07    232.87 o 
  11  16   1      686.32      469.09    155.17 o 
   1  17   1     2443.83     2581.44    127.93 o 
   2  17   1     1793.94     1871.91     83.96 o 
   3  17   1     1511.40     1504.17     88.67 o 
   4  17   1       34.26      131.57     58.00 o 
   5  17   1      784.74      873.09     87.00 o 
   6  17   1     1705.31     1508.07    143.69 o 
   7  17   1      896.27      898.28    109.26 o 
   8  17   1       42.57       46.42     88.01 o 
   9  17   1      278.72      269.65    164.31 o 
  10  17   1      546.52      495.13    164.50 o 
  11  17   1     1126.28     1048.58    206.77 o 
   1  18   1      236.52      371.52     67.26 o 
   2  18   1     5996.46     5789.13    158.42 o 
   3  18   1     1076.79     1134.81    104.40 o 
   4  18   1        2.61      -24.35     64.35 o 
   5  18   1      958.49     1102.30     95.73 o 
   6  18   1     1550.31     1533.62    118.51 o 
   7  18   1      136.87       94.11     90.29 o 
   8  18   1      773.20      935.58    149.63 o 
   9  18   1      489.28      704.34    123.42 o 
  10  18   1      468.11      699.33    195.29 o 
  11  18   1     1672.45     1668.51    350.63 o 
   1  19   1      911.99     1017.04     92.89 o 
   2  19   1     4395.68     4250.44    164.67 o 
   3  19   1     3523.46     3224.00    162.23 o 
   4  19   1      177.89      377.29     81.93 o 
   5  19   1      995.89     1232.83    111.88 o 
   6  19   1     1418.74     1549.78    132.45 o 
   7  19   1     3358.20     3331.17    206.02 o 
   8  19   1       33.50      195.55    117.26 o 
   9  19   1     1511.39     1387.57    168.58 o 
  10  19   1     1618.89     1575.56    378.61 o 
   1  20   1       12.47       38.12     63.00 o 
   2  20   1      589.40      425.14     78.97 o 
   3  20   1      296.54      309.03     90.69 o 
   4  20   1      717.44      808.47    100.93 o 
   5  20   1       30.16      120.31     77.82 o 
   6  20   1     1864.93     1877.12    146.91 o 
   7  20   1      461.69      504.58    170.14 o 
   8  20   1      531.20      737.46    139.37 o 
   9  20   1      452.28      292.07    146.26 o 
  10  20   1      575.36      413.92    280.05 o 
   1  21   1     4766.18     4578.46    178.59 o 
   2  21   1     3407.50     3181.82    214.31 o 
   3  21   1     3721.13     3669.50    190.45 o 
   4  21   1        8.68       51.79     79.26 o 
   5  21   1     3432.40     3327.96    174.67 o 
   6  21   1     2287.67     2145.21    176.42 o 
   7  21   1     1889.39     1903.42    171.89 o 
   8  21   1      168.69      214.02    169.50 o 
   9  21   1      670.30      708.65    177.13 o 
   1  22   1     1967.86     1662.52    117.65 o 
   2  22   1      298.42      365.35     82.59 o 
   3  22   1     1110.64     1196.42    140.75 o 
   4  22   1      137.69      109.09     84.66 o 
   5  22   1      207.40      273.68     93.61 o 
   6  22   1      295.58      356.38    105.01 o 
   7  22   1     1735.41     1579.65    196.66 o 
   8  22   1      143.88      301.22    144.54 o 
   9  22   1        1.37       87.93    140.56 o 
   1  23   1     4178.93     3931.95    195.72 o 
   2  23   1     3725.69     3851.55    192.25 o 
   3  23   1     2610.75     2787.44    182.80 o 
   4  23   1       10.65      109.54     89.38 o 
   5  23   1     2132.15     2009.15    149.23 o 
   6  23   1     4469.76     4578.57    343.72 o 
   7  23   1     1751.01     1887.94    290.22 o 
   8  23   1      212.22      493.26    159.48 o 
   1  24   1        3.10      111.06     91.89 o 
   2  24   1      444.38      450.51     96.89 o 
   3  24   1        0.14      236.88     98.98 o 
   4  24   1        2.56       25.14     88.71 o 
   5  24   1      595.90      602.04    119.15 o 
   6  24   1       33.44      -41.18    127.96 o 
   7  24   1       41.45     -132.03    132.03 o 
   1  25   1     2382.54     2684.59    192.10 o 
   2  25   1     2623.33     2579.25    222.15 o 
   3  25   1     3786.44     3517.79    217.34 o 
   4  25   1      111.17      266.46    120.94 o 
   5  25   1     1257.14     1276.73    166.34 o 
   6  25   1     1212.74     1169.11    243.13 o 
   1  26   1      112.42      217.76     95.70 o 
   2  26   1      278.02      240.27    117.56 o 
   3  26   1        5.79      243.05    121.76 o 
   4  26   1       23.62       22.87    116.26 o 
   5  26   1        2.26      193.50    145.71 o 
   1  27   1     1183.44     1054.34    141.69 o 
   2  27   1     3111.32     3364.74    248.85 o 
   3  27   1     1870.72     1881.85    264.45 o 
   4  27   1      158.54       -1.68    122.39 o 
   1  28   1      762.37      865.37    154.03 o 
   2  28   1      913.58     1080.42    170.55 o 
   3  28   1      656.58      855.10    180.69 o 
   0   0   2    41595.96    48251.38   1015.97 o 
   1   0   2    53390.50    55274.11   1104.27 o 
   2   0   2    13992.20    15283.19    320.03 o 
   3   0   2    16754.40    16633.65    352.43 o 
   4   0   2      337.39      443.92     61.92 o 
   5   0   2    21067.61    19709.27    647.66 o 
   6   0   2    10708.99    11911.25    291.37 o 
   7   0   2     5060.10     5173.71    258.81 o 
   8   0   2      189.36      100.79    154.17 o 
   9   0   2     5379.51     4801.25    287.70 o 
  10   0   2      642.49      783.40    164.88 o 
  11   0   2     1713.18     1678.19    212.78 o 
  12   0   2      346.04      294.30    193.33 o 
  13   0   2     2513.68     3191.87    319.65 o 
   0   1   2     1981.06     2224.19     87.13 o 
   1   1   2    11787.35    12677.05    204.25 o 
   2   1   2     1369.94     1553.30     73.75 o 
   3   1   2      808.90     1073.44     57.00 o 
   4   1   2      232.84      261.58     38.91 o 
   5   1   2      624.59      759.80     55.19 o 
   6   1   2     1525.38     1577.68     76.18 o 
   7   1   2       50.56       37.32     74.60 o 
   8   1   2      207.68      171.74     63.03 o 
   9   1   2      397.12      422.20     95.23 o 
  10   1   2      151.04       89.65     84.76 o 
  11   1   2       21.29       81.61     92.55 o 
  12   1   2        4.74      -32.58    102.85 o 
  13   1   2      440.80      378.02    138.15 o 
   0   2   2    17275.52    17184.62    300.40 o 
   1   2   2    41890.17    44753.03    512.70 o 
   2   2   2     1478.29     1723.20     93.58 o 
   3   2   2    14401.70    13802.25    207.22 o 
   4   2   2     9813.53     9696.75    162.97 o 
   5   2   2    22417.39    21798.92    277.89 o 
   6   2   2       58.81       99.32     40.37 o 
   7   2   2     4096.95     4040.21    160.73 o 
   8   2   2     3455.51     3242.66    154.84 o 
   9   2   2     7179.12     6924.16    242.62 o 
  10   2   2       94.16       16.74     85.37 o 
  11   2   2     1441.49     1330.65    143.98 o 
  12   2   2      802.82     1204.59    167.16 o 
  13   2   2     2027.92     1884.14    199.46 o 
   0   3   2    40193.58    44007.77    678.00 o 
   1   3   2        3.34       -7.98     28.22 o 
   2   3   2     2167.59     2341.78     75.80 o 
   3   3   2       33.20       50.09     34.68 o 
   4   3   2     6737.93     6945.10    134.74 o 
   5   3   2      495.05      668.23     52.81 o 
   6   3   2     1290.96     1538.57    103.38 o 
   7   3   2       44.42      120.18     44.93 o 
   8   3   2     1089.01     1178.85    101.55 o 
   9   3   2      483.04      506.11    108.80 o 
  10   3   2       44.63      102.58     88.39 o 
  11   3   2       73.93      120.09     95.42 o 
  12   3   2     1059.15     1142.16    147.33 o 
  13   3   2        7.60      144.44    123.68 o 
   0   4   2    20992.44    19904.70    389.87 o 
   1   4   2     5411.01     5312.32    129.02 o 
   2   4   2     1475.15     1546.56     84.65 o 
   3   4   2     7162.92     6809.14    184.15 o 
   4   4   2     1441.09     1288.31     89.21 o 
   5   4   2     7049.22     6443.18    138.74 o 
   6   4   2     6828.84     7318.69    162.43 o 
   7   4   2     1812.59     2038.34    115.42 o 
   8   4   2     1404.45     1254.34    100.44 o 
   9   4   2     5598.49     5176.71    280.31 o 
  10   4   2       86.54      -21.85     88.97 o 
  11   4   2      138.04      198.90    104.70 o 
  12   4   2       85.71      -29.43    110.16 o 
  13   4   2     1768.96     1657.23    202.53 o 
   0   5   2     6514.03     6059.45    167.77 o 
   1   5   2     3200.71     2997.39     98.11 o 
   2   5   2      509.29      756.90     91.48 o 
   3   5   2      702.59      797.43     53.82 o 
   4   5   2     4708.47     4272.33    114.89 o 
   5   5   2        4.66        9.38     41.02 o 
   6   5   2      114.47      177.86     47.52 o 
   7   5   2        4.63       55.09     47.54 o 
   8   5   2     2473.44     2483.96    147.47 o 
   9   5   2      157.93      167.10     93.13 o 
  10   5   2       12.49      142.14     91.97 o 
  11   5   2       29.02      101.32    103.13 o 
  12   5   2     1312.03     1159.42    166.02 o 
  13   5   2      862.71      869.95    179.33 o 
   0   6   2     1013.97      978.70     83.55 o 
   1   6   2     1735.71     1549.76     77.80 o 
   2   6   2     1035.06     1217.90     83.31 o 
   3   6   2    10635.78    10076.93    233.90 o 
   4   6   2      726.93      690.71     62.88 o 
   5   6   2     5587.81     5469.04    135.71 o 
   6   6   2       26.90       83.25     43.72 o 
   7   6   2     4377.69     4408.67    143.34 o 
   8   6   2      198.14      262.76    119.77 o 
   9   6   2     6297.17     5907.51    223.93 o 
  10   6   2      505.96      499.77    108.67 o 
  11   6   2      236.77      438.36    128.90 o 
  12   6   2      116.21      180.27    134.43 o 
  13   6   2     2070.29     2222.62    220.86 o 
   0   7   2    11831.75    11393.67    216.00 o 
   1   7   2       86.54       85.32     40.15 o 
   2   7   2       47.10       93.16     50.22 o 
   3   7   2     4206.37     4181.80    128.73 o 
   4   7   2    18059.58    17852.16    255.94 o 
   5   7   2     2008.55     2148.90     94.65 o 
   6   7   2      136.35      209.66     52.24 o 
   7   7   2     2487.08     2523.62    133.97 o 
   8   7   2     8681.24     8001.03    267.01 o 
   9   7   2      996.44     1220.32    138.57 o 
  10   7   2      291.40      203.33    108.82 o 
  11   7   2      667.29      700.91    154.35 o 
  12   7   2     1722.48     2105.83    200.59 o 
  13   7   2       50.22       80.28    164.12 o 
   0   8   2      563.81      568.43     65.50 o 
   1   8   2     2232.28     2255.24     87.70 o 
   2   8   2     4021.96     4536.50    115.43 o 
   3   8   2     1727.96     1734.63     87.10 o 
   4   8   2        8.67       39.63     37.06 o 
   5   8   2     6116.80     6091.40    146.87 o 
   6   8   2        6.87       -1.82     44.44 o 
   7   8   2     1011.06      925.76     81.27 o 
   8   8   2      310.23      422.07     92.63 o 
   9   8   2     3193.18     3125.56    198.87 o 
  10   8   2        9.89       45.97     98.97 o 
  11   8   2       30.29      162.75    119.04 o 
  12   8   2      591.31      668.15    213.97 o 
  13   8   2      457.06      604.14    159.45 o 
   0   9   2    41575.21    42540.54    703.19 o 
   1   9   2     3656.36     3690.62    110.46 o 
   2   9   2      929.97     1245.05     64.40 o 
   3   9   2       92.73       82.56     39.26 o 
   4   9   2    34607.13    35031.05    417.10 o 
   5   9   2      184.40      151.69     48.23 o 
   6   9   2       61.04      139.67     51.52 o 
   7   9   2        8.73       93.12     53.93 o 
   8   9   2    13275.22    12209.81    322.40 o 
   9   9   2      143.37       76.73     90.55 o 
  10   9   2     1303.78     1351.82    154.84 o 
  11   9   2      144.78      164.08    117.45 o 
  12   9   2     2327.35     2509.40    220.54 o 
  13   9   2        3.16       20.72    132.43 o 
   0  10   2      500.67      507.69     69.75 o 
   1  10   2     5295.95     5659.20    139.34 o 
   2  10   2      154.59      285.70     58.05 o 
   3  10   2      899.96     1028.85     67.09 o 
   4  10   2       17.55       62.01     35.06 o 
   5  10   2     1449.09     1299.80     79.56 o 
   6  10   2       60.11       60.25     67.37 o 
   7  10   2       46.85      207.14     63.59 o 
   8  10   2       20.42      139.50     75.24 o 
   9  10   2      177.79      165.68     95.23 o 
  10  10   2       54.12      292.28    115.96 o 
  11  10   2       21.48      122.26    118.86 o 
  12  10   2       44.99      177.53    132.60 o 
  13  10   2      121.68       67.83    264.41 o 
   0  11   2    17666.41    16572.10    348.80 o 
   1  11   2     1175.50     1230.13     62.48 o 
   2  11   2      331.19      395.76     44.54 o 
   3  11   2       15.65       20.05     31.07 o 
   4  11   2    15907.84    15064.71    215.46 o 
   5  11   2      772.39      882.91     69.56 o 
   6  11   2      232.09      107.62     53.66 o 
   7  11   2      164.20      281.02     68.23 o 
   8  11   2    10335.17     9956.46    309.28 o 
   9  11   2      129.79      278.69    101.40 o 
  10  11   2      756.57      837.51    135.66 o 
  11  11   2      179.29      233.85    119.45 o 
  12  11   2     2502.26     2838.04    273.71 o 
   0  12   2       12.12      -50.89     52.66 o 
   1  12   2     1153.58     1286.48     67.05 o 
   2  12   2     1775.02     1965.38     80.52 o 
   3  12   2        6.53      -31.84     31.84 o 
   4  12   2     1305.30     1449.71     90.30 o 
   5  12   2       26.40       74.71     43.41 o 
   6  12   2       44.78       73.87     54.15 o 
   7  12   2      169.07      222.71     68.12 o 
   8  12   2     2949.27     2826.34    165.70 o 
   9  12   2      128.11      283.01    123.70 o 
  10  12   2       93.00       12.96    130.22 o 
  11  12   2       30.51       69.64    148.42 o 
  12  12   2        1.53      186.04    170.87 o 
   0  13   2    20386.38    18515.96    544.38 o 
   1  13   2      641.13      500.40     55.34 o 
   2  13   2      884.21      929.13     62.77 o 
   3  13   2     4351.29     4745.96    152.58 o 
   4  13   2    15252.57    14246.24    258.13 o 
   5  13   2     2734.81     2916.29    184.19 o 
   6  13   2      627.32      659.52     85.54 o 
   7  13   2      540.46      710.00     92.26 o 
   8  13   2     8225.98     8296.38    294.32 o 
   9  13   2     2703.00     2631.60    220.09 o 
  10  13   2      100.83       63.29    138.55 o 
  11  13   2       47.95       29.11    148.57 o 
  12  13   2     3248.53     3428.63    290.18 o 
   0  14   2       25.22      -49.57     61.64 o 
   1  14   2      751.61      776.81     62.97 o 
   2  14   2      293.22      269.70     56.57 o 
   3  14   2     2227.76     2392.11    114.36 o 
   4  14   2     1178.06     1295.49     93.91 o 
   5  14   2      378.14      456.29     68.67 o 
   6  14   2      115.93       98.96     66.07 o 
   7  14   2     1001.20     1008.67    106.62 o 
   8  14   2      169.64      180.82    100.71 o 
   9  14   2      430.73      451.16    146.20 o 
  10  14   2       46.94       27.85    134.10 o 
  11  14   2      160.25        7.20    153.04 o 
  12  14   2       27.99      207.86    275.19 o 
   0  15   2    19503.66    17133.23    542.76 o 
   1  15   2     1447.97     1407.87     94.40 o 
   2  15   2     1426.36     1302.59     91.69 o 
   3  15   2      164.70      256.23     59.25 o 
   4  15   2     9294.91     8774.29    289.27 o 
   5  15   2      176.96      158.81     60.72 o 
   6  15   2     1283.77     1402.29    116.06 o 
   7  15   2      126.70       57.90     73.87 o 
   8  15   2     2011.78     1977.39    164.46 o 
   9  15   2      190.45      246.68    140.93 o 
  10  15   2      651.73      482.91    165.70 o 
  11  15   2      241.16     -147.50    147.50 o 
   0  16   2      502.10      528.93     87.23 o 
   1  16   2     1710.22     1587.96    102.39 o 
   2  16   2       32.04       44.68     54.46 o 
   3  16   2      687.63      654.67     75.10 o 
   4  16   2      112.83      137.78     57.87 o 
   5  16   2      595.65      761.73     87.08 o 
   6  16   2      109.27      176.58     84.65 o 
   7  16   2      415.59      524.82     94.04 o 
   8  16   2     1555.11     1607.77    152.14 o 
   9  16   2      269.91      522.45    149.09 o 
  10  16   2      566.13      671.30    177.99 o 
  11  16   2      440.68       78.13    226.14 o 
   0  17   2    17295.13    16000.14    683.44 o 
   1  17   2       20.76       66.43     55.25 o 
   2  17   2      226.06      256.12     64.87 o 
   3  17   2      130.15      170.82     60.98 o 
   4  17   2     9930.01     9518.23    230.91 o 
   5  17   2      397.99      461.41     84.19 o 
   6  17   2      841.37      870.57    103.52 o 
   7  17   2     1443.33     1506.97    153.73 o 
   8  17   2     3556.98     3635.80    263.87 o 
   9  17   2      282.46      252.36    142.43 o 
  10  17   2      599.27      767.49    272.32 o 
  11  17   2     1080.69     1199.06    213.57 o 
   0  18   2     1385.74     1209.21    167.72 o 
   1  18   2    10244.35     9590.10    388.62 o 
   2  18   2      246.56      353.98     73.72 o 
   3  18   2     3866.27     3725.72    155.93 o 
   4  18   2      462.92      479.83     78.89 o 
   5  18   2     5119.77     5012.29    188.26 o 
   6  18   2      100.25      142.47     80.22 o 
   7  18   2     1720.44     1857.42    151.65 o 
   8  18   2      223.63      209.26    104.05 o 
   9  18   2     1166.73     1263.15    214.56 o 
  10  18   2        0.96       12.48    153.36 o 
   0  19   2     4682.59     4574.33    311.83 o 
   1  19   2      231.29      313.27     76.79 o 
   2  19   2       46.73        5.66     70.90 o 
   3  19   2        9.84       45.95     69.59 o 
   4  19   2     4098.83     4325.13    190.42 o 
   5  19   2       28.25      113.29     93.36 o 
   6  19   2      114.00      191.83     84.00 o 
   7  19   2        9.71      195.48     98.76 o 
   8  19   2     2500.55     2396.03    180.56 o 
   9  19   2        3.05      168.79    130.23 o 
  10  19   2      202.38      502.13    181.17 o 
   0  20   2       88.18      130.49    115.74 o 
   1  20   2     5557.41     5102.84    212.84 o 
   2  20   2      222.51      227.17     89.50 o 
   3  20   2     2083.12     2009.83    153.42 o 
   4  20   2      605.74      611.19    121.38 o 
   5  20   2     4537.93     4454.64    201.25 o 
   6  20   2       85.84      -59.23     88.16 o 
   7  20   2      719.97      923.90    143.86 o 
   8  20   2       21.77      154.02    124.49 o 
   9  20   2     1580.33     1587.09    214.50 o 
   0  21   2      520.01      689.30    155.00 o 
   1  21   2     4817.60     4486.87    263.72 o 
   2  21   2       54.10      -71.51     71.51 o 
   3  21   2      415.69      411.09    122.79 o 
   4  21   2     1656.41     1612.03    146.99 o 
   5  21   2      428.12      477.64     98.56 o 
   6  21   2       11.38      105.14     96.88 o 
   7  21   2      104.37       50.91    116.08 o 
   8  21   2     1103.43     1024.36    161.94 o 
   9  21   2        1.04      136.60    162.34 o 
   0  22   2     1391.25     1982.54    300.22 o 
   1  22   2     2862.03     2747.13    171.54 o 
   2  22   2     1242.45     1080.12    118.00 o 
   3  22   2     3450.40     3307.82    203.84 o 
   4  22   2      813.05      767.92    121.53 o 
   5  22   2     3554.31     3842.92    325.30 o 
   6  22   2      492.71      447.82    117.02 o 
   7  22   2     1643.73     1887.73    223.03 o 
   8  22   2      391.84      428.40    153.33 o 
   0  23   2       84.06       88.36    166.08 o 
   1  23   2        1.40       71.72     84.07 o 
   2  23   2        6.74      -63.48     80.89 o 
   3  23   2        7.65       81.05     96.18 o 
   4  23   2       33.86       75.76    107.58 o 
   5  23   2      333.51      192.32    117.16 o 
   6  23   2       56.25       67.57    113.39 o 
   7  23   2        3.28     -131.52    131.52 o 
   0  24   2     1286.92     1459.02    259.55 o 
   1  24   2     1877.16     2163.83    159.19 o 
   2  24   2        0.09      179.39     89.06 o 
   3  24   2     3349.52     3303.90    212.31 o 
   4  24   2      203.05      166.72    108.15 o 
   5  24   2     2328.31     2432.70    208.88 o 
   6  24   2       96.89       14.29    119.26 o 
   7  24   2     1246.99     1338.04    206.81 o 
   0  25   2        8.90       26.55    116.65 o 
   1  25   2      808.36      981.67    126.04 o 
   2  25   2       43.98      141.57     92.64 o 
   3  25   2      125.89      161.74    105.82 o 
   4  25   2      163.38      192.04    180.07 o 
   5  25   2      139.29       89.35    125.03 o 
   6  25   2       75.79       74.44    151.15 o 
   0  26   2      271.77      446.49    143.24 o 
   1  26   2     2504.28     2760.08    203.95 o 
   2  26   2      229.98      242.46    104.60 o 
   3  26   2     1722.51     2100.77    204.22 o 
   4  26   2      194.38      176.19    118.18 o 
   5  26   2     3068.21     3737.62    261.78 o 
   0  27   2      245.56      347.90    148.93 o 
   1  27   2       12.85        4.68    110.96 o 
   2  27   2      117.62       42.88    101.28 o 
   3  27   2       42.90      -76.38    119.82 o 
   0  28   2      421.50      390.53    153.22 o 
   1   1   3     5222.41     5528.47    179.68 o 
   2   1   3    36408.85    35451.14    507.15 o 
   3   1   3     2667.03     2818.86    100.23 o 
   4   1   3     1295.88     1430.03     76.89 o 
   5   1   3     1265.04     1349.80     74.98 o 
   6   1   3    17885.91    17494.99    268.82 o 
   7   1   3      227.25      170.75     62.20 o 
   8   1   3     2866.38     2884.18    164.32 o 
   9   1   3       72.57       91.96     84.64 o 
  10   1   3     4299.66     4740.48    228.45 o 
  11   1   3     1215.58     1233.36    153.43 o 
  12   1   3      751.64      719.01    155.99 o 
  13   1   3        3.15      207.79    156.70 o 
   1   2   3     3078.56     3023.05     97.56 o 
   2   2   3        4.49        1.44     36.08 o 
   3   2   3       18.77       29.09     37.98 o 
   4   2   3      670.32      857.75     66.51 o 
   5   2   3     1916.07     1884.02     83.00 o 
   6   2   3     1276.35     1217.23     72.59 o 
   7   2   3     1396.70     1693.65    109.01 o 
   8   2   3      103.33      161.71     68.65 o 
   9   2   3     1830.13     1787.53    143.38 o 
  10   2   3     1304.10     1108.32    134.98 o 
  11   2   3      115.01       11.20    118.42 o 
  12   2   3        2.74      128.39    142.76 o 
  13   2   3      271.03      249.38    143.65 o 
   1   3   3       20.61      -27.58     35.80 o 
   2   3   3    12793.83    11414.20    232.16 o 
   3   3   3      684.40      769.87     60.45 o 
   4   3   3      335.53      373.05     50.70 o 
   5   3   3     1139.87     1151.92     67.96 o 
   6   3   3     5912.05     5836.57    150.51 o 
   7   3   3     2059.82     1735.51    109.24 o 
   8   3   3       15.52       63.70     64.96 o 
   9   3   3     2667.00     2250.76    178.14 o 
  10   3   3     5031.53     6125.95    285.04 o 
  11   3   3      267.44      268.09    126.16 o 
  12   3   3      972.14      876.12    164.17 o 
  13   3   3      312.82      439.56    151.20 o 
   1   4   3     4478.89     4255.28    161.29 o 
   2   4   3       13.39       19.91     28.15 o 
   3   4   3     3630.24     3708.57    115.32 o 
   4   4   3      140.91      159.61     63.65 o 
   5   4   3     1397.73     1468.97     81.73 o 
   6   4   3      272.93      377.07     52.77 o 
   7   4   3     1034.88      986.11     89.07 o 
   8   4   3       41.68      113.59     73.48 o 
   9   4   3     3109.54     3241.70    358.10 o 
  10   4   3       19.90      138.36    104.85 o 
  11   4   3     1197.77     1515.42    223.53 o 
  12   4   3      720.85      606.07    151.91 o 
  13   4   3      347.34      355.00    153.63 o 
   1   5   3     3632.00     4028.57    170.05 o 
   2   5   3    18620.53    17725.74    321.94 o 
   3   5   3     2131.54     2125.10    117.87 o 
   4   5   3       23.59        0.70     44.42 o 
   5   5   3      638.54      682.95     62.27 o 
   6   5   3    16353.98    15949.01    262.13 o 
   7   5   3     2267.41     2026.17    109.54 o 
   8   5   3      437.47      245.67     81.29 o 
   9   5   3        3.41       51.25     94.29 o 
  10   5   3     3422.29     3665.55    229.02 o 
  11   5   3      149.42      169.90    115.33 o 
  12   5   3       70.18      208.96    137.81 o 
  13   5   3       24.07       18.48    144.96 o 
   1   6   3     6297.28     6304.87    153.69 o 
   2   6   3     6500.04     6619.14    176.73 o 
   3   6   3    10596.47    10228.99    234.21 o 
   4   6   3       77.40       81.31     40.85 o 
   5   6   3     4269.22     4334.02    129.71 o 
   6   6   3     3714.07     3710.07    147.57 o 
   7   6   3     3243.16     3243.80    179.90 o 
   8   6   3        8.29       39.37     73.14 o 
   9   6   3      312.54      258.02    103.07 o 
  10   6   3     1502.70     1494.62    203.97 o 
  11   6   3     2148.09     2397.48    204.98 o 
  12   6   3       13.30       19.23    127.43 o 
  13   6   3       18.38      227.57    150.61 o 
   1   7   3     1094.24     1186.80     81.94 o 
   2   7   3     9130.20     8367.21    204.83 o 
   3   7   3     2347.53     2428.68    239.75 o 
   4   7   3       21.01       67.44     49.30 o 
   5   7   3       10.65       43.60     48.50 o 
   6   7   3     3452.09     3518.37    148.88 o 
   7   7   3      895.96      904.89     90.71 o 
   8   7   3      173.03      100.38     77.26 o 
   9   7   3     1299.54     1608.81    158.94 o 
  10   7   3     1104.05     1405.76    161.09 o 
  11   7   3       45.48      -71.22    110.55 o 
  12   7   3      183.90      169.26    143.30 o 
   1   8   3     4922.81     4415.24    143.15 o 
   2   8   3      393.04      361.99     69.44 o 
   3   8   3     8794.94     7896.37    186.99 o 
   4   8   3       59.42      163.94     57.20 o 
   5   8   3     2766.67     2647.33    193.26 o 
   6   8   3      786.06      752.00     92.42 o 
   7   8   3     6840.62     6952.09    220.67 o 
   8   8   3      163.10      219.23     82.04 o 
   9   8   3      186.10      366.93    108.29 o 
  10   8   3       49.41      150.97    109.23 o 
  11   8   3     2249.44     2437.74    214.34 o 
  12   8   3        6.32      -14.80    138.04 o 
   1   9   3      234.93      202.89     55.10 o 
   2   9   3     6611.07     6487.73    196.53 o 
   3   9   3      664.27      758.51     78.42 o 
   4   9   3       10.24      -11.56     47.64 o 
   5   9   3      649.45      732.31     92.00 o 
   6   9   3     1714.76     1851.69    115.17 o 
   7   9   3      191.75      135.80     65.53 o 
   8   9   3        3.01       55.34     77.95 o 
   9   9   3      184.01      196.91    102.03 o 
  10   9   3     1961.51     2130.21    190.94 o 
  11   9   3      249.60      211.31    131.31 o 
  12   9   3      565.49      546.79    160.25 o 
   1  10   3     9195.04     8229.55    230.13 o 
   2  10   3     7340.88     7220.90    209.37 o 
   3  10   3     9886.77     8862.33    203.62 o 
   4  10   3      176.95      197.86     59.14 o 
   5  10   3     3336.02     3155.96    139.85 o 
   6  10   3     3164.02     2893.56    151.81 o 
   7  10   3     8485.58     7744.68    218.98 o 
   8  10   3      416.24      439.58    106.82 o 
   9  10   3     6961.98     6701.08    282.86 o 
  10  10   3      167.26      258.29    115.03 o 
  11  10   3     3521.85     4123.04    261.30 o 
  12  10   3        4.20       61.17    171.60 o 
   1  11   3      442.34      514.99     71.62 o 
   2  11   3        6.14       38.36     44.09 o 
   3  11   3      684.38      668.09     72.66 o 
   4  11   3     1621.26     1647.07    100.62 o 
   5  11   3      116.57       79.93     55.77 o 
   6  11   3      444.07      405.64     73.64 o 
   7  11   3      598.86      616.13     86.49 o 
   8  11   3     2046.02     2079.48    165.44 o 
   9  11   3      199.73      138.43    125.56 o 
  10  11   3      199.02      132.35    134.98 o 
  11  11   3        0.74       10.37    164.24 o 
  12  11   3       34.74       96.68    176.42 o 
   1  12   3    10503.75     9681.92    218.64 o 
   2  12   3     2668.86     2575.21    134.02 o 
   3  12   3     7035.87     6612.79    223.13 o 
   4  12   3      621.94      721.79     92.40 o 
   5  12   3     4037.50     3826.66    177.55 o 
   6  12   3     1029.04     1081.65    113.31 o 
   7  12   3     5917.46     6313.62    235.92 o 
   8  12   3      204.90      390.23    130.34 o 
   9  12   3      150.18      325.54    139.09 o 
  10  12   3      415.38      373.06    160.06 o 
  11  12   3     1336.02     1582.32    222.95 o 
   1  13   3      145.77      198.07     70.75 o 
   2  13   3      595.98      563.07     98.45 o 
   3  13   3       84.55       98.56     73.76 o 
   4  13   3       69.39       98.03     65.69 o 
   5  13   3       29.05       32.77     66.81 o 
   6  13   3      921.56     1004.49    123.06 o 
   7  13   3      199.72      247.12     90.11 o 
   8  13   3       12.29       20.18    113.13 o 
   9  13   3      817.98      933.70    164.83 o 
  10  13   3      293.32      285.12    154.37 o 
  11  13   3       25.59       90.80    166.23 o 
   1  14   3     6950.93     6133.30    206.69 o 
   2  14   3     1935.69     1996.96    117.24 o 
   3  14   3     9135.63     8566.98    262.93 o 
   4  14   3      125.71      110.95     75.20 o 
   5  14   3     5457.94     5237.06    210.33 o 
   6  14   3      525.86      448.91     92.67 o 
   7  14   3     3284.75     3828.08    198.36 o 
   8  14   3       59.19        8.95    101.29 o 
   9  14   3      875.47     1003.66    171.92 o 
  10  14   3     1140.37     1042.36    185.40 o 
  11  14   3     2512.48     2866.90    273.50 o 
   1  15   3      134.31       98.79     73.59 o 
   2  15   3     2063.18     1958.09    129.55 o 
   3  15   3      406.42      382.76     77.78 o 
   4  15   3      470.02      693.70     98.63 o 
   5  15   3      193.59      182.88    119.13 o 
   6  15   3     1591.41     1546.14    135.53 o 
   7  15   3      106.67      213.25     98.05 o 
   8  15   3      571.99      630.43    128.60 o 
   9  15   3      901.21      776.97    165.19 o 
  10  15   3       46.86      -11.97    186.41 o 
  11  15   3        3.06       80.73    261.06 o 
   1  16   3     3184.41     2888.00    157.45 o 
   2  16   3     1235.04     1261.03    109.73 o 
   3  16   3     5880.46     6004.73    236.99 o 
   4  16   3        0.61      -19.93     68.57 o 
   5  16   3     1975.06     1952.81    200.16 o 
   6  16   3     1364.20     1411.17    150.64 o 
   7  16   3     2536.14     3242.06    209.14 o 
   8  16   3        2.79       67.25    110.60 o 
   9  16   3     1444.48     1284.01    182.37 o 
  10  16   3     1069.63      963.90    204.53 o 
   1  17   3      445.34      547.22     89.95 o 
   2  17   3     3203.66     3018.30    163.78 o 
   3  17   3      301.39      179.19     86.07 o 
   4  17   3      121.10      148.86     74.36 o 
   5  17   3      103.42       93.03     84.85 o 
   6  17   3     1077.29     1099.62    125.85 o 
   7  17   3      297.84      358.48    109.42 o 
   8  17   3        1.16      146.06    110.53 o 
   9  17   3      753.36      898.63    182.82 o 
  10  17   3     1376.07     1996.90    263.63 o 
   1  18   3     3821.96     3534.59    200.18 o 
   2  18   3      347.48      242.26     77.55 o 
   3  18   3     3409.98     3415.36    177.24 o 
   4  18   3      352.00      204.58     80.11 o 
   5  18   3      785.28      807.52    112.18 o 
   6  18   3      756.12      472.25    164.92 o 
   7  18   3     5224.11     4934.74    238.62 o 
   8  18   3      212.58      191.99    123.39 o 
   9  18   3        5.66       -8.27    156.28 o 
   1  19   3      893.57      806.37    102.50 o 
   2  19   3     4855.82     4468.05    205.07 o 
   3  19   3      126.74      202.17     78.55 o 
   4  19   3        1.68       78.89     90.41 o 
   5  19   3      300.32      467.18    104.08 o 
   6  19   3     4088.16     3973.07    238.24 o 
   7  19   3        6.57       89.98     99.26 o 
   8  19   3      161.84      169.87    136.79 o 
   9  19   3        2.40     -139.84    139.84 o 
   1  20   3     1106.94     1190.72    115.28 o 
   2  20   3      587.53      645.35    100.69 o 
   3  20   3     1260.34     1295.82    131.96 o 
   4  20   3      229.16      384.15    102.97 o 
   5  20   3      132.69      239.53    107.83 o 
   6  20   3      148.25      137.73     95.71 o 
   7  20   3     1538.93     1549.23    194.92 o 
   8  20   3       51.11      471.11    232.68 o 
   1  21   3      285.99      231.94     83.83 o 
   2  21   3     7666.64     7814.57    277.32 o 
   3  21   3      803.65     1022.55    128.25 o 
   4  21   3        8.99      -84.51     84.51 o 
   5  21   3      730.30      644.95    163.95 o 
   6  21   3     4683.68     4621.92    272.10 o 
   7  21   3      740.06      653.64    197.33 o 
   8  21   3        8.63      191.24    184.68 o 
   1  22   3       16.88      111.92     87.49 o 
   2  22   3       93.23      150.80    101.65 o 
   3  22   3       37.40      110.56     96.83 o 
   4  22   3        0.66      120.00     98.94 o 
   5  22   3        1.03      174.38    117.48 o 
   6  22   3       56.83     -100.02    121.15 o 
   7  22   3       46.96     -121.45    171.99 o 
   1  23   3       16.56       83.10     86.95 o 
   2  23   3     6279.16     6252.17    263.93 o 
   3  23   3      216.04      370.68    133.13 o 
   4  23   3      191.89      123.99    109.07 o 
   5  23   3       65.42       25.18    114.09 o 
   6  23   3     3766.12     4521.23    284.86 o 
   1  24   3        1.59      -53.41     98.87 o 
   2  24   3      143.65      184.50     95.58 o 
   3  24   3      122.29       15.80    102.36 o 
   4  24   3      530.86      687.05    172.72 o 
   5  24   3      116.90      148.14    126.47 o 
   6  24   3       41.95      135.46    133.43 o 
   1  25   3     1618.29     1621.75    177.79 o 
   2  25   3     5072.47     5078.58    250.48 o 
   3  25   3      906.26      774.35    140.29 o 
   4  25   3      129.32      161.53    113.10 o 
   5  25   3      426.96      228.88    207.23 o 
   1  26   3       75.23      237.59    105.00 o 
   2  26   3      173.10      394.81    134.15 o 
   3  26   3       72.95       57.90    119.52 o 
   0   0   4      535.42      589.91    160.19 o 
   1   0   4     1009.89     1133.53    106.71 o 
   2   0   4      369.56      390.22     69.76 o 
   3   0   4     4349.61     4069.65    187.04 o 
   4   0   4     9652.46     9139.32    287.47 o 
   5   0   4     2684.33     2570.61    151.52 o 
   6   0   4        4.86       16.11     94.56 o 
   7   0   4     2753.96     2667.72    309.24 o 
   8   0   4     5624.02     5246.80    256.10 o 
   9   0   4      901.69     1270.28    187.77 o 
  10   0   4       76.00      225.35    172.63 o 
  11   0   4       73.62      222.43    225.27 o 
  12   0   4     2288.56     2844.84    404.46 o 
   0   1   4       75.76       29.48     71.67 o 
   1   1   4       14.65       67.13     43.37 o 
   2   1   4      318.22      388.11     48.36 o 
   3   1   4     1232.29     1316.28     81.40 o 
   4   1   4      373.59      391.54     58.43 o 
   5   1   4       20.77       29.26     40.89 o 
   6   1   4      317.73      294.25     53.81 o 
   7   1   4        5.17      -10.41     60.03 o 
   8   1   4      743.13      703.92    103.52 o 
   9   1   4       83.99       70.52     86.17 o 
  10   1   4        8.14        7.20    144.75 o 
  11   1   4      178.66       99.47    142.74 o 
  12   1   4      727.23      769.90    195.38 o 
   0   2   4    32584.78    32863.80    685.41 o 
   1   2   4      703.73      667.33     63.00 o 
   2   2   4      746.25      915.28     65.76 o 
   3   2   4     1860.86     1951.35     99.52 o 
   4   2   4    12653.14    11754.87    216.59 o 
   5   2   4     1519.63     1742.03     86.92 o 
   6   2   4      418.12      412.18     60.92 o 
   7   2   4     1400.99     1555.94    124.15 o 
   8   2   4     3768.49     3822.54    190.68 o 
   9   2   4     1511.40     1507.00    137.10 o 
  10   2   4      193.75      285.98    139.76 o 
  11   2   4      339.05      374.07    156.36 o 
  12   2   4     2212.11     2159.09    259.59 o 
   0   3   4     4896.76     5176.01    184.11 o 
   1   3   4     4610.40     4979.44    131.55 o 
   2   3   4      620.23      676.28     69.49 o 
   3   3   4      203.43      211.52     47.99 o 
   4   3   4      307.88      368.50     58.36 o 
   5   3   4     1329.99     1368.71     89.29 o 
   6   3   4      149.62      209.68     55.33 o 
   7   3   4       25.67       83.70     70.41 o 
   8   3   4       18.97      106.37     80.53 o 
   9   3   4      169.99       65.80    101.38 o 
  10   3   4      930.35      901.70    194.88 o 
  11   3   4        8.20      160.82    150.57 o 
  12   3   4       16.10       97.94    155.01 o 
   0   4   4    26187.82    24563.24    460.68 o 
   1   4   4     8468.49     7686.83    161.52 o 
   2   4   4       61.94      101.13     50.87 o 
   3   4   4     3493.71     3297.96    128.91 o 
   4   4   4    10350.12     9563.94    276.36 o 
   5   4   4     3159.42     3065.94    135.71 o 
   6   4   4     1256.64     1192.40     94.24 o 
   7   4   4      358.08      344.48     82.05 o 
   8   4   4     5160.12     5017.21    214.59 o 
   9   4   4     1998.46     2170.21    182.26 o 
  10   4   4      673.78      498.82    130.07 o 
  11   4   4      141.61      139.42    124.30 o 
  12   4   4      665.80      949.07    199.94 o 
   0   5   4     5010.22     4784.69    180.78 o 
   1   5   4     7960.86     7899.17    165.07 o 
   2   5   4        3.14      -57.88     57.88 o 
   3   5   4      745.10      644.23    114.34 o 
   4   5   4     4895.76     5048.06    190.12 o 
   5   5   4     4539.80     4408.34    161.80 o 
   6   5   4      541.60      547.46     78.24 o 
   7   5   4      747.58      744.81     97.43 o 
   8   5   4     2326.44     2516.60    230.53 o 
   9   5   4     1017.41     1246.69    142.45 o 
  10   5   4      238.16      345.78    125.59 o 
  11   5   4      718.34      769.81    156.80 o 
  12   5   4       40.47       41.23    139.35 o 
   0   6   4     1228.25     1186.02    113.38 o 
   1   6   4     3780.19     3775.08    175.89 o 
   2   6   4      635.28      500.33     81.58 o 
   3   6   4       10.96      134.47     66.02 o 
   4   6   4     7138.15     6593.56    194.15 o 
   5   6   4     1759.81     2032.46    118.51 o 
   6   6   4      177.75      202.25     65.75 o 
   7   6   4      528.92      526.01     93.86 o 
   8   6   4     5841.04     5517.55    268.13 o 
   9   6   4      192.35      150.56    103.75 o 
  10   6   4      605.80      662.46    139.91 o 
  11   6   4      158.27      102.65    130.80 o 
  12   6   4      332.34      226.22    148.67 o 
   0   7   4     7641.34     6565.26    218.67 o 
   1   7   4     1144.95     1292.59    123.22 o 
   2   7   4      248.13      227.92    109.05 o 
   3   7   4     8536.72     8048.43    261.44 o 
   4   7   4     3857.43     3546.71    173.83 o 
   5   7   4     3127.34     3054.44    187.84 o 
   6   7   4      372.29      437.72     76.25 o 
   7   7   4     3797.61     3721.60    169.11 o 
   8   7   4     3031.48     3055.74    220.46 o 
   9   7   4     3137.28     3039.66    206.17 o 
  10   7   4      161.78      191.32    114.85 o 
  11   7   4      396.65      320.28    143.02 o 
  12   7   4      519.92      603.08    160.20 o 
   0   8   4     3355.99     2933.80    202.55 o 
   1   8   4      305.34      287.23     66.84 o 
   2   8   4      758.96      805.19     95.41 o 
   3   8   4      100.71       89.95     68.84 o 
   4   8   4     2263.12     2037.97    132.83 o 
   5   8   4     1077.61     1344.63    108.23 o 
   6   8   4        2.05       18.73     55.77 o 
   7   8   4      249.92      193.39     73.42 o 
   8   8   4      237.26      276.53     91.70 o 
   9   8   4      146.44      198.93    137.29 o 
  10   8   4      181.00      287.04    124.75 o 
  11   8   4      557.65      513.82    145.60 o 
   0   9   4     5198.83     4744.77    255.19 o 
   1   9   4     4368.69     4075.89    212.70 o 
   2   9   4        9.07       33.52     63.56 o 
   3   9   4     2895.54     2584.39    149.79 o 
   4   9   4      859.41      905.06     91.91 o 
   5   9   4     3612.20     3393.46    152.19 o 
   6   9   4      256.75      232.91     68.52 o 
   7   9   4     1522.51     1409.31    153.52 o 
   8   9   4       31.01       72.23    109.22 o 
   9   9   4     2129.97     2173.59    184.63 o 
  10   9   4       20.58      188.47    124.62 o 
  11   9   4      368.23      208.74    173.78 o 
   0  10   4      321.96      334.11     96.60 o 
   1  10   4        2.31      -42.98     56.20 o 
   2  10   4       60.21        3.18     93.48 o 
   3  10   4      728.77      720.18     99.80 o 
   4  10   4      495.35      506.45     93.58 o 
   5  10   4       31.34       88.13     60.48 o 
   6  10   4        6.92       54.08     62.39 o 
   7  10   4      216.32      294.66     81.33 o 
   8  10   4      159.68      188.39    118.58 o 
   9  10   4       65.82      -45.91    153.94 o 
  10  10   4        9.67      132.90    154.30 o 
  11  10   4        2.75      -61.41    157.78 o 
   0  11   4     9254.33     8781.58    333.70 o 
   1  11   4     5965.15     5468.98    221.93 o 
   2  11   4      459.26      664.20    151.12 o 
   3  11   4     4082.37     3619.68    159.59 o 
   4  11   4     5721.34     5619.13    234.77 o 
   5  11   4     4453.36     4432.71    239.99 o 
   6  11   4      183.86      225.50     82.85 o 
   7  11   4     1302.99     1286.17    129.23 o 
   8  11   4     1013.24     1238.27    151.40 o 
   9  11   4     2767.51     2902.40    249.05 o 
  10  11   4      110.69      237.96    153.00 o 
  11  11   4      213.68      347.91    186.56 o 
   0  12   4      518.06      483.51    115.13 o 
   1  12   4        2.62       63.42     67.85 o 
   2  12   4      202.81      331.14     93.22 o 
   3  12   4     1027.13      897.15    232.30 o 
   4  12   4        7.47      -10.38     80.56 o 
   5  12   4        0.58       88.16     73.36 o 
   6  12   4       47.61      136.23    134.09 o 
   7  12   4       48.20      -43.82     88.78 o 
   8  12   4      147.46      112.57    107.12 o 
   9  12   4      136.61      109.20    136.36 o 
  10  12   4       10.32       49.91    161.61 o 
  11  12   4      154.37      127.87    167.49 o 
   0  13   4     1305.56     1307.95    162.26 o 
   1  13   4     5245.20     4525.28    216.16 o 
   2  13   4      180.43      273.51     98.23 o 
   3  13   4     5382.90     4861.13    250.86 o 
   4  13   4     2841.11     2513.59    189.47 o 
   5  13   4     6979.45     6692.90    262.35 o 
   6  13   4     1192.72     1351.84    132.86 o 
   7  13   4     1805.39     1696.32    149.19 o 
   8  13   4     2105.42     1961.87    181.11 o 
   9  13   4     3781.39     3655.81    279.34 o 
  10  13   4      562.83      649.63    217.58 o 
   0  14   4      194.95      295.40    157.04 o 
   1  14   4      170.94      250.25     84.11 o 
   2  14   4      425.31      446.10    109.73 o 
   3  14   4       54.45       89.52     90.22 o 
   4  14   4      842.90      844.37    129.73 o 
   5  14   4       64.99      114.20     86.45 o 
   6  14   4      198.60       80.06     95.11 o 
   7  14   4      112.65      141.17     93.11 o 
   8  14   4      897.47     1063.38    175.70 o 
   9  14   4       23.42      343.54    157.84 o 
  10  14   4        8.49      -86.65    151.48 o 
   0  15   4     2109.41     1605.53    183.80 o 
   1  15   4     8737.83     8013.59    338.50 o 
   2  15   4      555.85      389.85    113.62 o 
   3  15   4      827.04      915.40    136.82 o 
   4  15   4     2363.61     2474.81    195.79 o 
   5  15   4     5269.26     4988.01    251.34 o 
   6  15   4        3.02     -117.18    117.18 o 
   7  15   4      368.61      395.79    106.80 o 
   8  15   4     2641.73     3139.82    255.38 o 
   9  15   4     1314.44     1542.88    213.52 o 
  10  15   4      235.88      420.87    173.65 o 
   0  16   4     7438.96     7076.38    872.25 o 
   1  16   4     1565.17     1485.26    145.40 o 
   2  16   4        8.43      -83.48     83.48 o 
   3  16   4     2478.57     2407.72    198.15 o 
   4  16   4     1213.74     1126.33    148.87 o 
   5  16   4     1511.50     1542.78    159.32 o 
   6  16   4        0.19       57.51     94.33 o 
   7  16   4     1106.61     1320.17    157.89 o 
   8  16   4      773.36      826.42    205.61 o 
   9  16   4      795.82      612.78    173.97 o 
   0  17   4      236.13      309.01    124.26 o 
   1  17   4     2274.75     2221.31    207.92 o 
   2  17   4       43.51       26.92     97.44 o 
   3  17   4     2072.41     2071.83    190.94 o 
   4  17   4      396.28      251.33    101.38 o 
   5  17   4      952.29      799.64    132.54 o 
   6  17   4        3.09      134.30    108.24 o 
   7  17   4      449.25      498.52    129.25 o 
   8  17   4      329.56      462.75    171.65 o 
   9  17   4      764.76      961.56    212.00 o 
   0  18   4     5256.48     4450.38    317.26 o 
   1  18   4       32.54       78.83    102.67 o 
   2  18   4      270.72      205.94    111.67 o 
   3  18   4      350.10      338.39    123.72 o 
   4  18   4     2169.72     2455.81    192.45 o 
   5  18   4       83.25      314.22    106.15 o 
   6  18   4      262.52      186.63    108.22 o 
   7  18   4      505.99      429.53    130.26 o 
   8  18   4     1263.00     1975.73    409.62 o 
   0  19   4     1708.89     1390.19    225.71 o 
   1  19   4      121.77      246.76    116.25 o 
   2  19   4      150.98       81.58    129.87 o 
   3  19   4      948.18     1139.67    162.95 o 
   4  19   4     1146.10     1204.36    144.19 o 
   5  19   4      749.71      701.49    127.49 o 
   6  19   4       13.10      160.33    116.68 o 
   7  19   4      341.35      317.66    177.60 o 
   8  19   4       92.40      254.34    170.29 o 
   0  20   4     1529.85     1234.80    195.02 o 
   1  20   4      374.55      546.38    180.93 o 
   2  20   4       29.29       78.92    114.76 o 
   3  20   4      884.37     1037.16    157.01 o 
   4  20   4     4127.19     4558.81    257.08 o 
   5  20   4      625.93      610.19    135.38 o 
   6  20   4       48.52       16.72    109.71 o 
   7  20   4      947.76     1027.28    180.57 o 
   0  21   4     1457.27     1665.26    428.78 o 
   1  21   4     1224.37     1275.99    183.52 o 
   2  21   4      232.52      268.06    140.64 o 
   3  21   4       58.12       70.87    119.15 o 
   4  21   4      439.06      735.62    163.58 o 
   5  21   4     1559.27     1576.58    200.69 o 
   6  21   4       84.77      306.07    155.28 o 
   7  21   4       61.89       35.86    119.21 o 
   0  22   4     7357.79     6795.24    457.14 o 
   1  22   4     1140.03      923.52    144.35 o 
   2  22   4       63.47      278.14    137.24 o 
   3  22   4      112.79      266.95    138.71 o 
   4  22   4     4017.14     3976.32    542.72 o 
   5  22   4      923.21     1199.68    197.52 o 
   6  22   4       40.87      -46.55    138.92 o 
   0  23   4      316.05      507.16    172.92 o 
   1  23   4       10.49       52.03    110.22 o 
   2  23   4       51.66      -94.01    126.82 o 
   3  23   4      252.27      262.77    190.20 o 
   4  23   4       33.24      113.41    179.17 o 
   5  23   4       57.51       81.19    150.55 o 
   0  24   4     2961.48     2725.53    314.34 o 
   1  24   4     2123.09     2229.77    200.05 o 
   2  24   4       53.71       50.86    137.18 o 
   3  24   4      435.14      354.40    153.01 o 
   4  24   4     2698.05     3129.10    269.79 o 
   0  25   4      310.96      597.45    198.05 o 
   1  25   4      131.41       87.68    124.31 o 
   2  25   4       89.92     -166.51    166.51 o 
   1   1   5     8309.19     7832.13    202.29 o 
   2   1   5      931.72     1058.12     80.76 o 
   3   1   5     5769.44     5466.57    219.81 o 
   4   1   5       13.72       69.09     61.57 o 
   5   1   5     3883.25     4044.06    212.56 o 
   6   1   5      689.67      648.58     97.70 o 
   7   1   5     5394.85     5170.03    252.18 o 
   8   1   5       24.94       98.01     90.48 o 
   9   1   5     1226.45     1283.67    145.36 o 
  10   1   5       79.28      -46.94    134.12 o 
  11   1   5     2142.76     2196.69    250.97 o 
   1   2   5      116.53       38.10     64.61 o 
   2   2   5      459.04      425.52     70.24 o 
   3   2   5      403.97      406.05     77.12 o 
   4   2   5      141.07      150.64     67.21 o 
   5   2   5       67.19      111.60     65.02 o 
   6   2   5      803.29      976.48    108.37 o 
   7   2   5      131.87      153.74     92.57 o 
   8   2   5       16.45       12.30     95.74 o 
   9   2   5       17.04       -3.43    106.99 o 
  10   2   5      145.01      329.38    174.93 o 
  11   2   5       33.75     -142.57    142.57 o 
   1   3   5     5247.73     5208.19    173.95 o 
   2   3   5        5.75       43.76     57.89 o 
   3   3   5    12144.01    10983.88    377.83 o 
   4   3   5        1.01      103.20     83.71 o 
   5   3   5     1767.28     1677.81    121.74 o 
   6   3   5       48.43       64.56     66.05 o 
   7   3   5     6056.83     6198.07    271.18 o 
   8   3   5       84.03      183.16    103.61 o 
   9   3   5      188.82      191.33    116.65 o 
  10   3   5      466.10      664.04    176.41 o 
  11   3   5     1352.38     1788.42    236.95 o 
   1   4   5        1.40       26.98     61.06 o 
   2   4   5     8482.46     8080.50    217.07 o 
   3   4   5      108.98       48.92     93.65 o 
   4   4   5       18.36       44.69     69.68 o 
   5   4   5        8.71        2.93     55.83 o 
   6   4   5     3439.67     3271.05    157.77 o 
   7   4   5      538.59      417.67     93.58 o 
   8   4   5        7.39       72.43     97.88 o 
   9   4   5      528.39      508.35    126.28 o 
  10   4   5     1299.18     1500.21    311.84 o 
  11   4   5      467.08      406.85    166.16 o 
   1   5   5     3093.28     2990.27    165.65 o 
   2   5   5        2.19      -59.81     62.07 o 
   3   5   5     3724.28     3469.25    173.07 o 
   4   5   5      207.56      361.40     88.71 o 
   5   5   5     2545.52     2709.54    149.66 o 
   6   5   5       10.58      116.85     68.62 o 
   7   5   5     1688.96     1914.32    145.50 o 
   8   5   5      496.22      481.22    116.58 o 
   9   5   5      508.29      583.21    139.21 o 
  10   5   5      489.71      525.86    177.47 o 
  11   5   5     1840.51     1754.85    231.67 o 
   1   6   5      624.12      520.43    108.98 o 
   2   6   5     2716.34     2838.04    228.35 o 
   3   6   5      275.71      268.52     83.32 o 
   4   6   5      236.49      248.20     86.75 o 
   5   6   5       19.78      -62.89     62.89 o 
   6   6   5     1518.28     1649.36    121.69 o 
   7   6   5      152.72      175.86     82.65 o 
   8   6   5      441.87      465.42    103.97 o 
   9   6   5       30.99      146.93    106.51 o 
  10   6   5      410.54      550.86    166.86 o 
  11   6   5       32.18      229.28    173.75 o 
   1   7   5     2656.81     2782.77    163.50 o 
   2   7   5       23.20      -98.15     98.15 o 
   3   7   5     1200.31     1140.56    123.20 o 
   4   7   5      250.76      385.69     98.27 o 
   5   7   5     2455.64     2321.25    143.89 o 
   6   7   5      374.16      414.53     78.63 o 
   7   7   5     1245.51     1189.49    142.98 o 
   8   7   5       83.00      169.51     97.17 o 
   9   7   5     2079.90     1988.89    185.73 o 
  10   7   5       16.15      327.99    175.23 o 
   1   8   5      532.22      545.63     93.76 o 
   2   8   5    12134.70    10707.42    391.95 o 
   3   8   5      703.91      895.76    217.98 o 
   4   8   5      242.23      226.62     90.51 o 
   5   8   5      390.00      277.65     81.94 o 
   6   8   5     7613.66     7169.91    425.16 o 
   7   8   5      516.58      478.56     98.10 o 
   8   8   5      301.96      245.47     99.46 o 
   9   8   5      209.66      295.58    116.46 o 
  10   8   5     3026.10     3439.82    251.88 o 
   1   9   5      889.87     1055.62    114.05 o 
   2   9   5       34.29       96.39     85.16 o 
   3   9   5      922.88      751.76    156.42 o 
   4   9   5      239.07      286.12     85.19 o 
   5   9   5        5.03      129.88     75.47 o 
   6   9   5       39.88       98.97     71.89 o 
   7   9   5     1141.12     1136.38    134.84 o 
   8   9   5       84.76       57.99    105.79 o 
   9   9   5        8.54      -35.37    142.32 o 
  10   9   5      197.52      226.23    162.69 o 
   1  10   5     1659.84     1770.50    142.72 o 
   2  10   5     7573.05     7590.82    344.91 o 
   3  10   5        1.11      -83.10    110.36 o 
   4  10   5       46.37      103.62     97.00 o 
   5  10   5       62.17      149.29    108.11 o 
   6  10   5     4916.48     4705.14    218.91 o 
   7  10   5        9.17       -3.02     97.72 o 
   8  10   5       73.68      138.09    112.37 o 
   9  10   5       80.89        2.11    137.02 o 
  10  10   5     2964.10     2749.25    273.57 o 
   1  11   5      547.50      621.84    108.47 o 
   2  11   5      678.15      779.42    155.73 o 
   3  11   5     1125.72      984.10    137.98 o 
   4  11   5      200.74      261.06    119.10 o 
   5  11   5       87.78      -94.06     94.06 o 
   6  11   5       21.85       94.23     90.80 o 
   7  11   5      727.90      781.53    144.61 o 
   8  11   5       58.38      -95.23    105.64 o 
   9  11   5      217.55       67.47    138.25 o 
  10  11   5      209.82      190.81    169.93 o 
   1  12   5       24.50      -28.11     91.39 o 
   2  12   5     8910.67     8819.86    342.25 o 
   3  12   5       64.79       99.13    111.06 o 
   4  12   5       24.50       -4.60     94.70 o 
   5  12   5        2.50       12.91     96.23 o 
   6  12   5     7300.94     7803.10    361.38 o 
   7  12   5      403.24      364.66    113.25 o 
   8  12   5       78.96      207.82    162.96 o 
   9  12   5       43.81      -11.68    166.07 o 
   1  13   5     1565.69     1385.05    128.00 o 
   2  13   5      149.75      121.95     94.98 o 
   3  13   5      244.53      389.96    113.08 o 
   4  13   5        2.86      -12.83    103.67 o 
   5  13   5      531.25      457.28    126.59 o 
   6  13   5       68.51       37.41     94.81 o 
   7  13   5      240.27      221.70    107.37 o 
   8  13   5      189.81       63.10    127.02 o 
   9  13   5      616.10      416.00    182.82 o 
   1  14   5      316.94      261.46    101.63 o 
   2  14   5    10473.11     9501.14    370.45 o 
   3  14   5       27.67      -11.97    145.20 o 
   4  14   5      162.14      261.19    165.72 o 
   5  14   5        3.67       88.78     97.31 o 
   6  14   5     4588.18     4416.13    249.73 o 
   7  14   5      102.29      156.18    112.57 o 
   8  14   5      705.51      733.67    162.71 o 
   9  14   5        9.23      -98.02    286.02 o 
   1  15   5      193.31      322.27     89.42 o 
   2  15   5      280.74      360.52    119.60 o 
   3  15   5      574.77      268.00    157.15 o 
   4  15   5        0.15      144.96    110.99 o 
   5  15   5      107.22      342.21    114.09 o 
   6  15   5       27.48      136.91    109.05 o 
   7  15   5      581.51      481.99    132.55 o 
   8  15   5      122.61      345.81    140.16 o 
   1  16   5       69.69      101.63     85.45 o 
   2  16   5     5433.92     5056.54    294.12 o 
   3  16   5       11.51      114.98    136.95 o 
   4  16   5      265.80      192.87    120.83 o 
   5  16   5       13.74       61.20    113.50 o 
   6  16   5     2682.76     2678.19    206.46 o 
   7  16   5       97.98      303.85    126.24 o 
   8  16   5      358.94      596.30    196.73 o 
   1  17   5      496.01      782.44    119.87 o 
   2  17   5        2.78     -122.66    122.66 o 
   3  17   5     1583.26     1708.86    218.61 o 
   4  17   5        5.16       94.30    118.46 o 
   5  17   5      608.33      699.43    142.25 o 
   6  17   5       30.26       89.32    114.69 o 
   7  17   5      626.83      910.33    222.27 o 
   1  18   5      358.60      282.40    103.37 o 
   2  18   5     2446.41     2837.59    330.33 o 
   3  18   5       31.55      -37.77    108.55 o 
   4  18   5       76.00      261.12    128.03 o 
   5  18   5       54.99       68.63    188.76 o 
   6  18   5     2758.65     2926.57    225.98 o 
   7  18   5      690.27      598.21    206.21 o 
   1  19   5     2615.51     2786.12    201.10 o 
   2  19   5      114.43      376.40    160.99 o 
   3  19   5     1712.33     1786.39    202.23 o 
   4  19   5       26.78      173.89    131.25 o 
   5  19   5     1566.15     1840.02    186.79 o 
   6  19   5      295.77       72.02    122.65 o 
   1  20   5       69.38       92.92    108.58 o 
   2  20   5     1764.48     1577.59    233.03 o 
   3  20   5        0.81      -51.16    128.41 o 
   4  20   5       79.83      190.32    121.68 o 
   5  20   5       75.25      219.87    123.76 o 
   1  21   5     1897.95     2017.95    180.95 o 
   2  21   5       25.65       97.17    144.66 o 
   3  21   5     1719.01     2291.20    236.43 o 
   4  21   5        0.09       -0.18    119.80 o 
   1  22   5      126.14     -110.17    110.17 o 
   2  22   5      238.19      245.52    145.04 o 
   3  22   5       40.45      -34.27    139.32 o 
   1  23   5     2509.11     2721.81    217.41 o 
   0   0   6     5466.89     5277.54    346.45 o 
   1   0   6     1632.34     2047.99    205.65 o 
   2   0   6        1.68      -96.02     96.02 o 
   3   0   6      645.11      641.43    149.05 o 
   4   0   6     3352.11     2999.49    246.70 o 
   5   0   6     1315.44     1420.08    178.67 o 
   6   0   6      252.75       50.44    261.59 o 
   7   0   6       51.69      228.15    139.64 o 
   8   0   6     3351.94     3751.72    320.51 o 
   9   0   6      853.92      633.97    189.15 o 
  10   0   6       15.65      133.79    210.33 o 
   0   1   6       50.62      121.18    117.35 o 
   1   1   6       79.65      190.79     77.38 o 
   2   1   6        0.07      -32.84     73.04 o 
   3   1   6        0.70       38.14     73.03 o 
   4   1   6      420.35      410.97     93.36 o 
   5   1   6        3.96      101.07     79.86 o 
   6   1   6      359.06      258.10     99.58 o 
   7   1   6        7.25      118.30     96.55 o 
   8   1   6       96.71      151.41    109.52 o 
   9   1   6        0.45       -5.38    162.77 o 
  10   1   6       67.88       58.96    190.76 o 
   0   2   6     3495.93     3329.44    254.67 o 
   1   2   6     1564.70     1778.98    164.04 o 
   2   2   6      309.39      198.16     73.53 o 
   3   2   6     1356.06     1488.35    143.33 o 
   4   2   6     5486.91     5157.20    235.37 o 
   5   2   6     1038.95     1226.53    136.62 o 
   6   2   6        4.23        5.50     95.87 o 
   7   2   6      590.68      603.51    129.47 o 
   8   2   6     3209.91     3514.42    222.15 o 
   9   2   6      756.33     1071.11    158.65 o 
   0   3   6      144.86      114.83    154.54 o 
   1   3   6      165.20      181.20    103.28 o 
   2   3   6      102.85       77.88     72.29 o 
   3   3   6      743.16      811.32     94.57 o 
   4   3   6       72.12      108.49     91.27 o 
   5   3   6      142.41       96.76     87.34 o 
   6   3   6        7.60      163.72    106.25 o 
   7   3   6      790.49      760.54    136.60 o 
   8   3   6       41.83      248.20    120.52 o 
   9   3   6      571.41      560.67    132.93 o 
   0   4   6     2347.36     2102.61    263.79 o 
   1   4   6     3228.43     3267.04    209.41 o 
   2   4   6      290.29      332.71     95.26 o 
   3   4   6     2031.33     2286.93    147.93 o 
   4   4   6     2262.37     2416.32    198.98 o 
   5   4   6     3884.21     3909.29    219.01 o 
   6   4   6       72.56      177.19    106.92 o 
   7   4   6     1569.82     1333.86    160.08 o 
   8   4   6      288.92      456.89    133.69 o 
   9   4   6     1543.15     1378.16    180.92 o 
   0   5   6     6528.98     6462.42    412.29 o 
   1   5   6       18.77       37.29     96.00 o 
   2   5   6        0.35      109.26     82.70 o 
   3   5   6      703.77      807.47    112.01 o 
   4   5   6     2692.02     2694.05    178.29 o 
   5   5   6      453.05      351.27    108.83 o 
   6   5   6      300.68      358.29     97.97 o 
   7   5   6      511.18      879.63    145.24 o 
   8   5   6      978.98     1046.99    160.96 o 
   9   5   6      848.03      793.87    159.36 o 
   0   6   6     5379.12     4933.62    367.99 o 
   1   6   6     1375.90     1178.02    125.30 o 
   2   6   6     1410.75     1823.19    192.16 o 
   3   6   6      522.46      557.29    167.10 o 
   4   6   6      844.91      985.77    141.86 o 
   5   6   6     1709.96     1700.43    134.53 o 
   6   6   6      385.36      230.32    103.65 o 
   7   6   6       43.66      231.17    114.58 o 
   8   6   6      162.94      560.82    140.15 o 
   9   6   6      572.04      643.40    151.21 o 
   0   7   6     5885.93     5995.71    407.87 o 
   1   7   6     6414.67     6284.40    259.65 o 
   2   7   6      173.83       69.71     90.41 o 
   3   7   6      688.82      615.13    114.80 o 
   4   7   6     2313.81     2508.61    283.26 o 
   5   7   6     1928.31     1965.69    219.88 o 
   6   7   6       19.19      169.90     86.68 o 
   7   7   6       19.92     -102.43    110.44 o 
   8   7   6     1123.70     1086.82    159.43 o 
   9   7   6      340.90      310.81    136.13 o 
   0   8   6     1356.64     1156.99    210.21 o 
   1   8   6      364.39      522.10    174.01 o 
   2   8   6      136.96      141.55    144.19 o 
   3   8   6      982.01      755.22    123.41 o 
   4   8   6      638.66      567.61    130.56 o 
   5   8   6       30.86       98.22     90.04 o 
   6   8   6       97.87       59.77     84.08 o 
   7   8   6       70.17      106.06    118.52 o 
   8   8   6      734.30      763.43    197.84 o 
   9   8   6       47.85      100.10    245.41 o 
   0   9   6       60.59      443.77    164.73 o 
   1   9   6     3601.74     3573.81    212.23 o 
   2   9   6      130.39       25.06    142.49 o 
   3   9   6     1372.86     1330.43    147.43 o 
   4   9   6      633.70      630.77    133.02 o 
   5   9   6     2431.09     2453.82    235.53 o 
   6   9   6       18.91      -14.43    135.02 o 
   7   9   6      540.30      481.28    173.85 o 
   8   9   6     1186.65      963.13    167.01 o 
   0  10   6      391.90      546.57    187.88 o 
   1  10   6        2.91      266.79     97.28 o 
   2  10   6        1.72      -61.21     88.74 o 
   3  10   6       33.85      -21.42    219.08 o 
   4  10   6      432.21      338.29    120.06 o 
   5  10   6      107.42       34.46    110.92 o 
   6  10   6       96.41      148.35    106.33 o 
   7  10   6       33.04       -6.57    122.98 o 
   8  10   6      139.40      307.31    138.65 o 
   0  11   6     3302.19     3157.66    268.13 o 
   1  11   6     1983.51     2131.68    220.41 o 
   2  11   6      215.28      120.49    129.73 o 
   3  11   6     1214.29     1163.36    188.82 o 
   4  11   6     3747.15     3773.10    253.87 o 
   5  11   6     1430.34     1567.29    178.34 o 
   6  11   6       59.81       77.01    106.76 o 
   7  11   6      649.63      757.08    157.09 o 
   8  11   6      944.93     1124.46    224.25 o 
   0  12   6       10.53      338.09    135.98 o 
   1  12   6       49.91       57.44     96.61 o 
   2  12   6        1.55       92.06     96.89 o 
   3  12   6       53.85      -48.23    126.76 o 
   4  12   6      229.65      131.35    157.98 o 
   5  12   6      478.49      523.94    140.51 o 
   6  12   6       54.54      151.96    107.27 o 
   7  12   6        0.38      -55.10    121.39 o 
   8  12   6       11.07      152.33    146.43 o 
   0  13   6     6914.59     6959.42    396.63 o 
   1  13   6     1679.81     1808.47    199.45 o 
   2  13   6       16.88       19.08     97.92 o 
   3  13   6      716.52      648.39    182.92 o 
   4  13   6     2962.01     2876.31    356.92 o 
   5  13   6     1227.76     1364.56    183.40 o 
   6  13   6      149.01      209.05    122.31 o 
   7  13   6      188.11      354.43    153.31 o 
   0  14   6     2750.64     2363.07    251.67 o 
   1  14   6        3.24      176.93    108.90 o 
   2  14   6      474.91      220.32    118.37 o 
   3  14   6       32.02      -33.85    171.96 o 
   4  14   6      326.45      538.75    144.56 o 
   5  14   6      161.38      211.18    127.25 o 
   6  14   6      249.00       61.88    117.76 o 
   7  14   6       36.20       58.82    138.97 o 
   0  15   6     2995.56     3294.93    296.23 o 
   1  15   6       25.53      255.41    146.05 o 
   2  15   6        5.94      121.89    113.40 o 
   3  15   6     1061.23      996.86    247.46 o 
   4  15   6     1924.06     1702.71    262.33 o 
   5  15   6      911.02      983.95    198.54 o 
   6  15   6       58.65       25.02    120.01 o 
   0  16   6       59.66      347.21    155.82 o 
   1  16   6     1157.28     1351.87    163.47 o 
   2  16   6       82.64      152.50    121.70 o 
   3  16   6      802.37     1068.63    212.38 o 
   4  16   6      949.04     1058.67    179.86 o 
   5  16   6      935.68      833.67    152.42 o 
   6  16   6       77.17       -2.43    120.35 o 
   0  17   6      502.11      351.01    168.80 o 
   1  17   6      973.84     1339.82    174.53 o 
   2  17   6       29.02      114.06    127.35 o 
   3  17   6     1084.19     1124.78    177.85 o 
   4  17   6      566.81      786.53    167.76 o 
   5  17   6      900.28     1036.60    190.84 o 
   0  18   6      200.87       84.42    154.19 o 
   1  18   6      125.10      368.98    138.23 o 
   2  18   6      202.95      118.57    125.71 o 
   3  18   6       71.74      152.57    139.65 o 
   4  18   6     1500.16     1893.79    221.64 o 
   0  19   6      221.04       73.89    168.05 o 
   1  19   6     1419.76     1507.00    204.33 o 
   2  19   6       72.25      257.61    144.12 o 
   3  19   6       53.38      -30.30    144.37 o 
   0  20   6     1928.43     2173.39    285.44 o 
   1  20   6      554.57      627.83    169.75 o 
   1   1   7       11.68       51.03    107.14 o 
   2   1   7     4787.45     4518.84    301.03 o 
   3   1   7      177.47       95.81    111.16 o 
   4   1   7       86.62      273.01    154.11 o 
   5   1   7        3.45       -4.98     98.24 o 
   6   1   7     3211.18     3097.90    215.28 o 
   7   1   7       24.11      169.03    122.63 o 
   1   2   7       23.95       34.68    102.97 o 
   2   2   7      100.64       50.38    113.15 o 
   3   2   7       99.25       75.03    101.63 o 
   4   2   7        0.09       37.02     98.72 o 
   5   2   7      110.09      282.44    139.51 o 
   6   2   7       56.23      274.86    124.46 o 
   7   2   7        3.61      307.87    129.26 o 
   1   3   7      108.81      139.42    114.85 o 
   2   3   7     4152.89     4532.12    261.12 o 
   3   3   7       19.88       47.34    114.92 o 
   4   3   7       97.71      113.43    150.39 o 
   5   3   7      187.43      350.09    140.10 o 
   6   3   7     2821.02     2892.99    229.48 o 
   7   3   7       95.88      146.87    130.42 o 
   1   4   7     1210.43     1345.25    176.74 o 
   2   4   7       12.12       -5.87    103.65 o 
   3   4   7     1317.29     1233.48    165.50 o 
   4   4   7        2.46     -102.46    102.46 o 
   5   4   7      401.14      254.85    168.99 o 
   6   4   7        8.24       88.52    121.53 o 
   7   4   7     1075.40      947.26    219.28 o 
   1   5   7      630.06      452.10    158.32 o 
   2   5   7     5574.23     5358.33    312.59 o 
   3   5   7      139.32     -109.22    109.22 o 
   4   5   7        1.10       91.81    117.15 o 
   5   5   7        7.91      -48.33    144.66 o 
   6   5   7     1661.41     1809.69    263.53 o 
   7   5   7       99.01       91.92    195.21 o 
   1   6   7     1239.80     1508.44    180.78 o 
   2   6   7      498.48      250.83    150.23 o 
   3   6   7     2040.04     2449.93    238.95 o 
   4   6   7        4.67      121.76    116.06 o 
   5   6   7      349.14      372.21    157.38 o 
   6   6   7      433.88      442.51    142.64 o 
   7   6   7     2069.15     1871.11    216.71 o 
   1   7   7       14.73       45.47    126.34 o 
   2   7   7      411.93      616.54    150.38 o 
   3   7   7      335.62      283.87    191.11 o 
   4   7   7      251.42       51.90    169.99 o 
   5   7   7        0.31     -112.69    124.74 o 
   6   7   7      655.41      767.79    253.91 o 
   7   7   7        0.73     -151.01    151.01 o 
   1   8   7      896.54     1144.98    177.46 o 
   2   8   7       49.21      169.69    146.01 o 
   3   8   7      515.46      723.38    201.79 o 
   4   8   7       11.77      -35.55    148.60 o 
   5   8   7      762.28     1030.51    210.81 o 
   6   8   7       46.87     -124.42    162.71 o 
   1   9   7      137.55      160.96    134.48 o 
   2   9   7      397.03      366.38    119.43 o 
   3   9   7        2.52     -101.02    152.36 o 
   4   9   7       16.69      106.62    118.04 o 
   5   9   7      122.97      212.41    163.78 o 
   6   9   7      994.96      742.95    400.08 o 
   1  10   7     2690.01     2915.82    249.60 o 
   2  10   7       11.01      -12.15    109.95 o 
   3  10   7     1854.16     2144.62    196.14 o 
   4  10   7        1.15       92.60    133.84 o 
   5  10   7     2031.72     2781.95    307.83 o 
   6  10   7       10.59       85.52    172.19 o 
   1  11   7       25.94       79.11    132.98 o 
   2  11   7      236.02       95.25    113.13 o 
   3  11   7      198.62      -11.15    120.40 o 
   4  11   7      162.96       31.28    160.63 o 
   5  11   7       78.09       20.89    197.10 o 
   1  12   7      998.36     1734.59    215.86 o 
   2  12   7      258.32      454.34    231.48 o 
   3  12   7     2781.91     2885.15    234.59 o 
   4  12   7       32.87     -126.46    126.46 o 
   5  12   7      444.85      272.62    179.20 o 
   1  13   7      172.23      382.42    131.49 o 
   2  13   7        1.81       50.23    117.79 o 
   3  13   7       16.36      108.99    174.62 o 
   4  13   7      130.95      143.28    135.77 o 
   1  14   7     2254.70     2290.29    209.82 o 
   2  14   7      183.67      373.46    150.24 o 
   3  14   7     2274.72     2626.77    229.16 o 
   1  15   7       34.27       -6.53    141.63 o 
   2  15   7      576.77      526.69    228.65 o 
   0   0   8       81.87      -40.05    251.77 o 
   1   0   8      894.32     1102.60    646.77 o 
   2   0   8        8.02       64.36    179.69 o 
   3   0   8     2098.94     2217.75    327.13 o 
   4   0   8       12.39       88.97    175.30 o 
   0   1   8       53.72      255.10    333.64 o 
   1   1   8      102.04      -58.17    128.84 o 
   2   1   8       69.47      -45.23    144.21 o 
   3   1   8        1.25      287.45    137.01 o 
   4   1   8       29.83       12.88    160.73 o 
   0   2   8      551.54      739.22    237.73 o 
   1   2   8     1057.58     1213.26    180.93 o 
   2   2   8       36.01      334.84    129.77 o 
   3   2   8     1230.53     1013.29    181.61 o 
   4   2   8     1052.84     1222.73    176.25 o 
   0   3   8      168.66      574.43    226.96 o 
   1   3   8        2.26      -91.52    124.96 o 
   2   3   8      103.83      208.78    136.07 o 
   3   3   8      281.15      289.14    166.09 o 
   4   3   8      530.05      516.27    154.64 o 
   0   4   8      739.29      534.16    210.80 o 
   1   4   8      617.50      579.05    159.39 o 
   2   4   8       32.36      313.77    142.77 o 
   3   4   8       55.21     -157.79    240.80 o 
   0   5   8       64.92     -164.05    164.05 o 
   1   5   8       28.34      -24.31    129.66 o 
   2   5   8       20.25       83.79    131.62 o 
   3   5   8      141.74      283.38    170.31 o 
   0   6   8     1135.95      879.53    263.01 o 
   1   6   8      951.77     1041.54    213.22 o 
   2   6   8      108.20      263.76    160.98 o 
   3   6   8       97.38      168.52    159.59 o 
   0   7   8     1671.30     1741.86    460.20 o 
   1   7   8     1403.56     1438.24    309.11 o 
   2   7   8       47.27      -93.40    148.48 o 
   0   8   8       19.42      -84.88    249.03 o 
   1   8   8     1307.39     1642.40    315.44 o 
                                                 
